# Supplementary material for: The disease burden of ILD at the global, regional, and national levels from 1990 to 2021, and projections until 2035: the 2021 Global Burden of Disease study
Source: Front Med (Lausanne). 2025 Aug 13;12:1637654. doi: 10.3389/fmed.2025.1637654 (PMC12381950; doi:10.3389/fmed.2025.1637654)
Supplement: Supplementary file 1 [file Data_Sheet_1.xls]

## Sheet: Tab.1
	TableS1.Checklist of information that should be included in new reports of global health estimates
	#	Checklist item	Reported on page #
	Objectives and funding
	1	Define the indicator(s), populations (including age, sex, and geographic entities), and time period(s) for which estimates were made.	Main text (Methods)
	2	List the funding sources for the work.	Funding
	Data Inputs
	For all data inputs from multiple sources that are synthesized as part of the study:
	3	Describe how the data were identified and how the data were accessed.	Main text (Methods)and appendix
	4	Specify the inclusion and exclusion criteria. Identify all ad-hoc exclusions.	Main text (Methods)and appendix
	5	Provide information on all included data sources and their main characteristics. For each data source used, report reference information or contact name/institution, population represented, data collection method, year(s) of data collection, sex and age range,diagnostic criteria or measurement method, and sample size, as relevant.	Data Input Sources Tool: http://ghdx.h ealthdata.org /gbd2021/dat a-input sources
	6	Identify and describe any categories of input data that have potentially important biases (e.g., based on characteristics listed in item 5).	Main text (Methods)and appendix
	For data inputs that contribute to the analysis but were not synthesized as part of the study:
	7	Describe and give sources for any other data inputs.	Data Input Sources Tool: http://ghdx.h ealthdata.org /gbd2021/dat a-input sources
	For all data inputs:
	8	Provide all data inputs in a file format from which data can be efficiently extracted (e.g., a spreadsheet rather than a PDF), including all relevant meta-data listed in item 5. For any data inputs that cannot be shared because of ethical or legal reasons, such as third-party ownership, provide a contact name or the name of the institution that retains the right to the data.	Main text (Methods) and appendix
	Data analysis
	9	Provide a conceptual overview of the data analysis method. A diagram may be helpful.	Main text (Methods) and appendix
	10	Provide a detailed description of all steps of the analysis, including mathematicalformulae. This description should cover, as relevant, data cleaning, data pre-processing, data adjustments and weighting of data sources, and mathematical or statistical model(s).	Main text (Methods) and appendix
	11	Describe how candidate models were evaluated and how the final model(s) were selected.	Previously published in capstone paper
	12	Provide the results of an evaluation of model performance, if done, as well as the results of any relevant sensitivity analysis.	Previously published in capstone paper
	13	Describe methods for calculating uncertainty of the estimates. State which sources of uncertainty were, and were not, accounted for in the uncertainty analysis.	Main text (Methods) and appendix
	14	State how analytic or statistical source code used to generate estimates can be accessed.	Data Input Sources Tool: http://ghdx.h ealthdata.org /gbd2021/dat a-input sources
	Results and Discussion
	15	Provide published estimates in a file format from which data can be efficiently extracted.	Main text (Methods) and appendix
	16	Report a quantitative measure of the uncertainty of the estimates (e.g. uncertainty intervals).	Main text (Methods) and appendix
	17	Interpret results in light of existing evidence. If updating a previous set of estimates, describe the reasons for changes in estimates.	Main text (Methods) and appendix
	18	Discuss limitations of the estimates. Include a discussion of any modelling assumptions or data limitations that affect interpretation of the estimates.	Main text (Methods) and appendix
	This checklist should be used in conjunction with the GATHER statement and Explanation and Elaboration document, found on gather-statement.org

## Sheet: Tab.2
Table S2. The Disease burden data of ILD in countries/territories(1990 to 2021)
GBD data	Incidence					Deaths					DALYs
	1990		2021		EAPC（1990-2021）(95% CI)	1990		2021		EAPC（1990-2021）(95% CI)	1990		2021		EAPC（1990-2021）(95% CI)
	All ages（numbers）	Age-standardised rate（per 100,000 people）	All ages（numbers）	Age-standardised rate（per 100,000 people）		All ages（numbers）	Age-standardised rate（per 100,000 people）	All ages（numbers）	Age-standardised rate（per 100,000 people）		All ages（numbers）	Age-standardised rate（per 100,000 people）	All ages（numbers）	Age-standardised rate（per 100,000 people）
Democratic People's Republic of Korea	264.903(226.952,308.298)	1.442(1.258,1.649)	492.384(434.507,558.714)	1.457(1.301,1.637)	0.085(0.041,0.130)	51.827(25.283,106.814)	0.377(0.192,0.765)	127.494(66.659,246.903)	0.412(0.217,0.793)	0.531(0.417,0.645)	1715.994(957.479,3155.231)	10.399(5.849,19.240)	3649.902(2076.002,6683.080)	11.256(6.505,20.351)	0.454(0.359,0.549)
People's Republic of China	18992.586(15850.782,22604.846)	1.919(1.619,2.255)	48513.736(41541.445,55949.023)	2.323(2.027,2.653)	1.106(0.832,1.381)	2954.648(2186.155,4687.879)	0.410(0.310,0.665)	7674.100(4637.264,10371.389)	0.393(0.237,0.531)	0.239(0.054,0.425)	112641.808(83845.243,167128.831)	12.552(9.491,18.567)	222288.417(158550.513,288300.694)	10.815(7.701,13.972)	-0.230(-0.384,-0.076)
Republic of Maldives	8.747(7.757,9.805)	8.537(7.687,9.401)	46.411(42.497,50.400)	11.072(10.199,11.976)	0.789(0.758,0.821)	4.614(2.218,8.221)	6.091(3.171,10.625)	10.702(7.484,14.522)	3.475(2.410,4.769)	-1.962(-2.058,-1.865)	154.172(69.172,281.300)	146.011(75.039,253.358)	329.165(232.176,457.818)	85.524(62.557,112.497)	-1.891(-1.973,-1.808)
Republic of Indonesia	1606.555(1323.968,1918.474)	1.448(1.220,1.691)	4551.448(3926.530,5252.113)	1.771(1.533,2.011)	0.630(0.562,0.698)	195.465(34.345,594.043)	0.222(0.038,0.676)	535.207(112.663,1496.703)	0.264(0.054,0.746)	0.578(0.512,0.644)	7739.484(2463.050,20083.527)	6.779(2.145,17.420)	20228.641(7241.744,47750.401)	7.944(2.791,19.059)	0.577(0.522,0.633)
Taiwan (Province of China)	205.411(177.697,236.717)	1.175(1.019,1.341)	1024.773(924.141,1131.593)	2.504(2.266,2.763)	2.860(2.721,2.999)	35.578(32.719,38.394)	0.262(0.239,0.282)	388.084(340.929,433.350)	0.890(0.782,0.992)	4.230(3.477,4.988)	1087.286(968.989,1220.327)	6.826(6.114,7.639)	8327.481(7462.020,9247.938)	19.835(17.862,21.986)	3.706(3.057,4.358)
Republic of the Philippines	335.898(272.262,407.630)	0.964(0.800,1.133)	675.644(555.880,810.419)	0.728(0.614,0.852)	-1.103(-1.173,-1.033)	11.453(7.430,17.285)	0.048(0.031,0.075)	35.690(20.969,48.479)	0.048(0.028,0.065)	-0.007(-0.185,0.171)	728.936(558.181,933.715)	2.164(1.654,2.864)	1883.685(1392.742,2382.349)	2.075(1.542,2.615)	-0.169(-0.242,-0.095)
Malaysia	186.601(164.498,211.885)	1.804(1.615,2.027)	699.399(633.192,773.411)	2.336(2.118,2.572)	0.927(0.901,0.953)	69.665(51.987,102.742)	0.791(0.585,1.176)	240.090(168.232,323.461)	0.927(0.647,1.253)	0.621(0.399,0.843)	2055.010(1574.584,2941.554)	20.106(15.227,28.710)	6816.169(5105.026,8876.050)	23.333(17.304,30.581)	0.572(0.440,0.704)
Republic of Kiribati	1.365(1.215,1.548)	2.534(2.304,2.791)	2.466(2.247,2.726)	2.505(2.312,2.731)	-0.004(-0.035,0.028)	0.790(0.364,1.391)	1.728(0.850,3.039)	1.402(0.720,2.482)	1.742(0.906,3.100)	-0.042(-0.076,-0.008)	39.325(17.949,68.915)	63.921(30.898,109.568)	66.985(35.805,112.524)	63.298(34.592,106.976)	-0.111(-0.160,-0.061)
Kingdom of Thailand	424.097(356.395,501.554)	1.016(0.876,1.170)	992.308(862.981,1127.469)	0.963(0.842,1.103)	-0.369(-0.453,-0.285)	75.762(54.282,108.923)	0.229(0.163,0.335)	189.382(118.029,318.667)	0.180(0.113,0.300)	-1.139(-1.281,-0.996)	2634.155(2014.311,3373.846)	6.709(5.117,8.912)	5828.621(4146.361,8847.487)	5.793(4.123,8.709)	-0.769(-0.890,-0.647)
Kingdom of Cambodia	52.350(43.003,62.428)	1.044(0.889,1.199)	161.139(138.171,185.787)	1.211(1.059,1.371)	0.532(0.503,0.560)	6.038(0.909,20.729)	0.160(0.025,0.523)	18.730(3.637,57.936)	0.189(0.037,0.575)	0.649(0.566,0.732)	230.678(68.892,680.178)	4.538(1.350,13.035)	674.206(248.771,1643.776)	5.270(1.905,13.203)	0.600(0.533,0.667)
Republic of the Union of Myanmar	431.982(370.106,498.192)	1.806(1.559,2.048)	1315.197(1166.564,1481.909)	2.572(2.290,2.880)	1.201(1.071,1.331)	77.786(10.329,276.482)	0.405(0.055,1.382)	197.414(37.332,597.240)	0.478(0.089,1.468)	0.506(0.458,0.555)	2580.212(613.192,8522.896)	10.443(2.425,33.090)	6074.242(2004.996,15214.072)	12.500(4.006,31.630)	0.566(0.512,0.620)
Lao People's Democratic Republic	29.897(25.218,34.822)	1.387(1.193,1.574)	80.315(69.942,91.490)	1.557(1.374,1.734)	0.343(0.309,0.377)	4.481(0.484,15.343)	0.249(0.029,0.796)	9.708(1.625,29.048)	0.238(0.040,0.745)	-0.175(-0.201,-0.150)	164.436(38.636,518.825)	7.003(1.735,20.922)	368.353(124.345,942.438)	7.105(2.328,18.174)	0.017(-0.006,0.039)
Socialist Republic of Viet Nam	544.281(457.001,638.208)	1.301(1.109,1.494)	1958.109(1707.451,2212.277)	1.863(1.645,2.085)	1.281(1.207,1.354)	75.385(13.433,221.246)	0.206(0.036,0.602)	203.147(36.879,564.768)	0.240(0.044,0.676)	0.643(0.559,0.726)	2371.089(790.898,5756.589)	5.625(1.819,13.884)	6768.484(2510.822,15187.355)	6.889(2.497,15.679)	0.805(0.738,0.871)
Federated States of Micronesia	2.257(2.039,2.507)	3.285(2.999,3.628)	3.110(2.820,3.408)	3.352(3.086,3.636)	0.048(0.008,0.088)	1.240(0.659,2.079)	2.013(1.124,3.408)	1.228(0.697,2.239)	1.668(0.930,3.002)	-0.596(-0.682,-0.509)	59.548(30.738,96.816)	73.583(40.402,121.252)	53.942(32.836,93.293)	58.782(35.484,101.822)	-0.717(-0.797,-0.637)
Republic of Fiji	9.881(8.429,11.690)	1.725(1.521,1.972)	14.188(12.560,16.040)	1.617(1.448,1.816)	-0.203(-0.238,-0.169)	2.807(1.998,3.779)	0.652(0.458,0.889)	5.047(2.957,7.228)	0.694(0.414,0.984)	0.294(0.192,0.396)	138.087(103.082,185.421)	23.426(17.457,31.046)	208.465(130.812,288.251)	24.128(15.123,33.141)	0.215(0.101,0.330)
Republic of Vanuatu	3.055(2.705,3.466)	3.277(2.966,3.642)	7.539(6.881,8.214)	3.133(2.898,3.381)	-0.224(-0.249,-0.199)	1.454(0.722,2.405)	1.812(0.939,2.983)	3.551(1.800,6.431)	1.775(0.912,3.228)	-0.218(-0.303,-0.133)	72.658(36.347,115.114)	65.124(34.691,105.020)	165.025(88.147,282.725)	64.066(34.784,111.264)	-0.230(-0.329,-0.131)
Democratic Socialist Republic of Sri Lanka	166.500(144.560,191.331)	1.412(1.252,1.588)	533.683(477.955,590.894)	2.020(1.822,2.230)	1.258(1.230,1.285)	117.690(89.761,169.420)	1.255(0.950,1.831)	269.990(151.973,439.366)	1.095(0.619,1.754)	-0.258(-0.478,-0.038)	3274.617(2535.800,4567.992)	28.772(22.276,40.321)	6422.399(3840.027,10480.202)	24.409(14.575,39.234)	-0.508(-0.707,-0.309)
Independent State of Samoa	4.012(3.603,4.493)	3.435(3.136,3.766)	6.027(5.527,6.559)	3.482(3.215,3.756)	0.034(-0.006,0.073)	1.879(1.157,3.176)	1.900(1.134,3.271)	2.540(1.479,4.617)	1.710(0.990,3.131)	-0.263(-0.337,-0.188)	86.597(54.513,139.651)	66.632(42.292,108.663)	103.890(64.217,177.243)	58.854(36.488,100.234)	-0.318(-0.410,-0.226)
Republic of Azerbaijan	156.838(139.396,175.220)	2.913(2.613,3.239)	302.484(271.379,334.819)	2.962(2.676,3.273)	0.164(-0.070,0.399)	61.453(28.893,113.561)	1.352(0.608,2.630)	72.029(32.815,128.930)	0.805(0.378,1.423)	-1.845(-2.257,-1.431)	1893.557(1074.118,3050.611)	34.836(19.040,58.099)	2359.993(1268.580,4097.309)	22.426(12.209,37.198)	-1.757(-2.109,-1.405)
Kyrgyz Republic	51.288(43.891,59.084)	1.569(1.371,1.780)	63.515(52.967,74.570)	1.080(0.929,1.242)	-1.549(-1.645,-1.453)	30.724(25.843,35.699)	1.084(0.901,1.286)	10.119(8.283,12.375)	0.229(0.186,0.281)	-5.738(-6.909,-4.552)	941.104(818.283,1036.990)	28.405(24.423,31.817)	402.594(335.340,471.789)	7.348(6.110,8.592)	-5.032(-6.022,-4.032)
Kingdom of Tonga	1.767(1.564,1.986)	2.555(2.298,2.844)	2.386(2.185,2.606)	2.661(2.448,2.895)	0.112(0.088,0.135)	0.731(0.487,1.206)	1.222(0.798,2.051)	1.017(0.595,1.874)	1.217(0.705,2.249)	0.161(0.089,0.233)	31.747(22.293,48.803)	42.608(29.579,67.063)	39.044(23.740,66.671)	42.592(25.748,73.561)	0.133(0.064,0.202)
Republic of the Marshall Islands	0.908(0.811,1.018)	3.462(3.146,3.818)	1.663(1.520,1.822)	3.535(3.255,3.838)	0.022(-0.004,0.049)	0.416(0.223,0.722)	1.822(1.002,3.216)	0.651(0.321,1.257)	1.693(0.853,3.268)	-0.232(-0.269,-0.195)	20.999(11.814,34.940)	66.111(37.972,111.497)	30.931(17.048,55.887)	61.643(33.854,112.181)	-0.219(-0.261,-0.177)
Democratic Republic of Timor-Leste	4.869(4.059,5.722)	1.433(1.236,1.641)	14.054(12.420,15.919)	1.598(1.421,1.787)	0.408(0.360,0.456)	0.501(0.077,1.524)	0.205(0.032,0.595)	1.664(0.289,4.628)	0.213(0.036,0.603)	0.296(0.100,0.493)	21.581(6.434,58.416)	5.909(1.798,15.267)	60.119(20.253,141.129)	6.433(2.157,15.005)	0.411(0.217,0.606)
Independent State of Papua New Guinea	104.493(92.819,117.630)	4.188(3.806,4.615)	333.892(306.640,363.135)	4.822(4.480,5.186)	0.472(0.452,0.493)	50.595(31.038,81.114)	2.569(1.559,4.322)	151.492(92.426,253.439)	2.796(1.589,4.839)	0.308(0.233,0.383)	2266.843(1372.009,3464.045)	80.094(50.853,125.451)	6598.424(4437.772,10357.439)	86.942(55.917,141.026)	0.282(0.203,0.362)
Republic of Tajikistan	207.664(186.802,228.893)	7.293(6.523,8.035)	508.667(467.351,552.258)	8.783(8.017,9.547)	0.848(0.600,1.096)	106.945(53.178,189.461)	4.332(2.055,7.910)	131.101(70.126,240.305)	2.925(1.592,5.216)	-1.549(-1.756,-1.342)	2567.708(1489.361,4108.312)	89.599(51.580,144.854)	3854.494(2212.898,6769.552)	65.052(37.994,114.845)	-1.319(-1.451,-1.187)
Republic of Uzbekistan	657.282(595.071,726.445)	5.231(4.732,5.724)	1036.303(955.059,1129.559)	3.801(3.526,4.076)	-1.386(-1.635,-1.137)	269.109(208.171,357.368)	2.445(1.841,3.336)	130.513(109.510,157.011)	0.577(0.487,0.689)	-5.153(-5.975,-4.324)	7070.835(5979.642,8332.331)	56.929(46.998,69.243)	4838.573(4017.494,5886.215)	17.225(14.589,20.743)	-4.550(-5.273,-3.821)
Republic of Armenia	109.702(98.305,121.143)	3.840(3.482,4.210)	170.901(156.817,186.539)	4.112(3.765,4.481)	0.671(0.439,0.905)	55.217(50.308,60.198)	2.138(1.935,2.321)	57.150(49.738,64.932)	1.344(1.172,1.526)	0.019(-1.130,1.182)	1713.215(1553.089,1896.794)	58.614(53.592,64.519)	1269.900(1124.058,1441.761)	31.004(27.467,35.137)	-0.900(-1.874,0.083)
Republic of Kazakhstan	263.130(231.372,297.647)	1.907(1.695,2.144)	497.929(454.421,546.366)	2.632(2.409,2.876)	1.352(0.937,1.768)	106.398(93.367,120.754)	0.892(0.771,1.017)	142.545(107.642,183.860)	0.854(0.644,1.122)	-0.152(-0.847,0.548)	3275.815(2909.188,3655.315)	24.351(21.515,27.215)	4398.346(3454.060,5532.224)	23.596(18.542,29.658)	-0.296(-0.900,0.311)
Republic of Serbia	150.890(131.546,172.678)	1.371(1.198,1.581)	179.770(163.673,198.165)	1.452(1.303,1.632)	0.545(0.317,0.772)	53.237(37.371,75.953)	0.554(0.388,0.802)	74.748(43.446,108.723)	0.448(0.260,0.654)	-0.611(-0.713,-0.509)	1612.868(1229.246,2160.591)	15.119(11.438,20.646)	1929.753(1238.407,2673.179)	12.928(8.357,17.776)	-0.327(-0.423,-0.231)
Republic of Croatia	76.639(65.457,89.156)	1.369(1.167,1.602)	78.583(71.315,86.674)	1.497(1.331,1.686)	0.289(-0.201,0.782)	15.795(14.733,17.086)	0.278(0.259,0.300)	30.892(27.020,34.826)	0.333(0.290,0.376)	1.164(0.875,1.453)	553.279(479.015,628.128)	9.380(8.169,10.630)	793.125(680.073,903.350)	10.454(8.980,12.004)	0.778(0.493,1.064)
Solomon Islands	5.136(4.471,5.896)	2.584(2.308,2.886)	12.562(11.312,14.040)	2.582(2.366,2.818)	-0.079(-0.105,-0.053)	1.491(0.933,2.344)	1.016(0.652,1.651)	3.971(2.491,7.069)	1.080(0.677,1.906)	0.259(0.160,0.358)	68.974(44.659,102.350)	32.643(21.694,48.606)	173.168(113.591,295.774)	34.816(22.944,59.077)	0.250(0.144,0.355)
Republic of Albania	68.149(59.919,77.593)	2.718(2.413,3.030)	88.922(79.719,98.137)	2.386(2.144,2.660)	-0.346(-0.460,-0.232)	22.387(14.198,33.758)	1.182(0.748,1.795)	36.027(18.655,62.303)	0.839(0.434,1.442)	-1.121(-1.313,-0.929)	662.479(450.909,963.036)	29.598(19.934,43.332)	881.930(503.929,1438.148)	21.665(12.408,35.787)	-1.008(-1.162,-0.854)
Georgia	136.741(122.787,151.244)	2.264(2.047,2.516)	131.350(122.119,140.798)	2.407(2.231,2.592)	0.625(0.416,0.834)	35.493(29.052,43.346)	0.610(0.497,0.744)	35.184(29.854,41.174)	0.572(0.487,0.667)	1.827(0.707,2.959)	1000.273(847.173,1191.427)	16.495(13.996,19.630)	850.180(724.313,984.852)	15.213(12.984,17.640)	1.214(0.284,2.153)
Republic of Slovenia	37.469(33.090,42.498)	1.641(1.444,1.879)	90.146(81.495,99.479)	2.666(2.399,2.966)	2.148(1.683,2.615)	22.702(20.588,25.212)	0.930(0.844,1.026)	67.988(56.771,78.121)	1.412(1.183,1.622)	1.584(1.285,1.883)	648.659(595.153,707.583)	27.363(25.124,29.895)	1355.199(1153.756,1559.283)	32.509(27.858,37.513)	0.769(0.518,1.020)
Hungary	286.852(261.703,315.694)	2.254(2.046,2.495)	359.880(333.601,385.875)	2.488(2.290,2.711)	0.602(0.499,0.706)	134.778(125.556,144.928)	0.946(0.882,1.014)	246.225(214.029,277.613)	1.254(1.090,1.420)	1.619(1.252,1.987)	3905.381(3622.899,4229.901)	28.625(26.495,31.005)	5916.985(5194.602,6670.169)	34.325(30.032,38.712)	1.077(0.775,1.379)
Mongolia	38.644(34.209,42.929)	3.454(3.100,3.817)	79.339(71.670,87.681)	3.319(3.029,3.647)	-0.266(-0.386,-0.146)	26.261(16.092,39.927)	2.542(1.518,3.889)	29.785(17.910,45.759)	1.512(0.907,2.464)	-2.193(-2.446,-1.938)	884.598(549.155,1416.628)	65.544(42.383,98.440)	946.020(608.395,1368.039)	37.339(24.018,54.785)	-2.278(-2.496,-2.059)
Republic of Belarus	411.132(369.521,457.275)	3.435(3.103,3.801)	155.616(138.459,174.014)	1.369(1.212,1.544)	-3.342(-3.481,-3.203)	232.804(199.691,264.309)	1.928(1.653,2.197)	41.886(34.116,50.168)	0.265(0.216,0.317)	-7.607(-8.205,-7.005)	5148.819(4380.169,5844.672)	41.501(35.293,47.524)	1286.530(1061.678,1526.651)	9.010(7.421,10.691)	-5.854(-6.272,-5.435)
Republic of Singapore	85.587(74.751,98.523)	2.969(2.637,3.362)	330.912(300.844,362.510)	3.964(3.622,4.322)	1.163(1.045,1.281)	17.308(16.076,18.648)	0.899(0.827,0.967)	81.858(71.107,89.343)	1.000(0.867,1.095)	0.756(0.506,1.007)	533.034(478.254,594.940)	23.436(21.274,25.857)	2058.232(1824.506,2325.524)	24.667(21.843,27.748)	0.556(0.359,0.754)
Montenegro	7.978(6.709,9.349)	1.224(1.035,1.432)	8.400(7.377,9.589)	1.117(0.966,1.297)	-0.195(-0.281,-0.109)	0.673(0.386,1.147)	0.111(0.063,0.189)	1.025(0.564,1.686)	0.110(0.062,0.179)	0.002(-0.209,0.213)	32.944(23.542,45.284)	5.154(3.679,7.073)	41.682(29.342,58.181)	4.707(3.345,6.459)	-0.212(-0.257,-0.166)
Australia	632.642(574.300,697.258)	3.258(2.954,3.602)	2925.433(2653.621,3198.615)	6.610(6.049,7.190)	2.403(2.159,2.648)	214.788(195.391,233.376)	1.113(1.006,1.211)	1632.580(1371.041,1797.086)	3.206(2.720,3.509)	3.664(3.020,4.313)	4583.148(4179.704,4988.414)	23.271(21.203,25.333)	28209.256(24680.040,30789.535)	60.650(53.785,65.680)	3.270(2.619,3.925)
Republic of Bulgaria	165.748(148.517,185.968)	1.598(1.415,1.823)	109.184(97.650,122.363)	1.192(1.042,1.373)	-1.058(-1.089,-1.028)	48.310(42.259,55.246)	0.426(0.377,0.479)	67.078(55.685,79.954)	0.483(0.401,0.574)	0.416(0.111,0.722)	1520.722(1317.535,1714.199)	13.126(11.515,14.755)	1713.266(1450.081,2013.186)	14.386(12.179,16.940)	0.313(0.103,0.523)
State of Israel	122.177(110.478,135.816)	2.622(2.370,2.902)	348.231(321.724,374.351)	3.032(2.790,3.266)	0.713(0.628,0.799)	48.071(43.611,52.820)	0.988(0.898,1.079)	190.618(163.481,210.222)	1.431(1.240,1.575)	2.431(1.924,2.940)	1049.847(945.311,1148.950)	21.347(19.263,23.384)	3728.729(3342.821,4074.889)	30.302(27.452,33.103)	2.169(1.761,2.580)
Republic of Estonia	28.311(24.913,31.847)	1.631(1.430,1.851)	31.212(28.662,33.913)	1.862(1.692,2.056)	0.570(0.517,0.624)	54.869(48.706,62.027)	2.759(2.459,3.103)	9.450(8.027,10.874)	0.301(0.256,0.348)	-8.828(-10.982,-6.623)	1204.055(1055.604,1380.174)	59.714(52.287,68.239)	222.179(188.692,263.941)	9.087(7.516,10.935)	-7.129(-8.874,-5.350)
Romania	1337.170(1209.000,1483.244)	5.056(4.594,5.529)	1004.839(916.191,1095.492)	3.443(3.146,3.744)	-1.188(-1.364,-1.012)	675.173(596.091,772.364)	2.578(2.286,2.910)	424.153(370.544,480.846)	1.164(1.012,1.322)	-2.452(-2.858,-2.045)	19156.593(16947.819,21598.138)	71.344(63.512,79.398)	10894.247(9533.935,12331.399)	34.875(30.692,39.520)	-2.140(-2.471,-1.808)
Czech Republic	173.839(152.096,197.123)	1.451(1.263,1.671)	446.789(407.893,491.964)	2.736(2.497,3.015)	2.637(2.340,2.935)	95.205(83.718,109.699)	0.713(0.630,0.814)	354.961(304.892,409.592)	1.563(1.344,1.802)	3.635(3.287,3.985)	2839.209(2537.469,3179.532)	22.309(20.057,24.795)	7627.850(6618.088,8640.066)	37.613(32.570,42.633)	2.597(2.292,2.904)
Russian Federation	2484.592(2057.359,2916.768)	1.477(1.235,1.739)	1706.513(1445.704,1984.733)	0.961(0.809,1.127)	-1.641(-1.716,-1.565)	1489.485(1304.759,1639.602)	0.896(0.786,0.987)	857.709(794.110,925.107)	0.364(0.337,0.393)	-4.759(-6.055,-3.444)	41660.804(35359.553,47064.339)	23.731(20.172,26.805)	25017.865(22852.701,27525.427)	11.335(10.339,12.501)	-3.817(-4.777,-2.848)
Slovak Republic	98.537(84.952,113.208)	1.742(1.509,2.002)	155.520(141.531,169.892)	2.077(1.884,2.311)	0.824(0.731,0.917)	33.833(24.441,50.098)	0.571(0.412,0.849)	54.751(29.394,85.704)	0.577(0.312,0.902)	0.366(0.231,0.500)	1023.305(775.661,1442.258)	17.444(13.244,24.484)	1524.147(949.981,2233.288)	17.348(10.891,25.456)	0.302(0.174,0.430)
Turkmenistan	51.149(45.072,58.145)	2.353(2.104,2.613)	58.099(49.743,67.262)	1.269(1.111,1.447)	-2.014(-2.272,-1.757)	23.384(19.683,25.959)	1.272(1.063,1.412)	21.384(16.522,27.901)	0.515(0.399,0.664)	-3.577(-4.332,-2.816)	784.079(670.777,884.548)	34.663(29.730,38.393)	870.113(696.167,1118.331)	18.200(14.724,23.089)	-2.676(-3.327,-2.020)
Republic of Latvia	77.454(69.957,85.982)	2.534(2.257,2.821)	36.627(33.417,40.159)	1.556(1.378,1.751)	-1.196(-1.453,-0.938)	135.848(122.255,151.653)	3.839(3.452,4.252)	13.571(11.593,15.717)	0.310(0.263,0.360)	-9.224(-11.282,-7.119)	2977.026(2649.445,3316.031)	83.998(74.702,93.182)	329.091(279.603,383.966)	9.373(7.863,11.124)	-7.790(-9.395,-6.157)
Brunei Darussalam	16.081(14.419,17.901)	12.981(11.699,14.393)	42.114(38.581,45.853)	10.423(9.650,11.335)	-0.902(-0.988,-0.816)	2.817(1.834,4.088)	3.205(2.073,4.608)	6.767(4.569,9.286)	2.496(1.624,3.463)	-0.580(-0.734,-0.427)	86.346(61.135,116.369)	79.545(56.106,106.731)	206.759(152.139,268.251)	60.897(43.880,79.943)	-0.786(-0.886,-0.686)
Ukraine	2215.598(1879.909,2580.197)	3.502(3.010,4.072)	668.336(574.291,770.117)	1.173(1.007,1.361)	-4.146(-4.379,-3.913)	858.933(769.416,940.685)	1.236(1.109,1.351)	218.547(162.795,282.839)	0.296(0.220,0.383)	-5.926(-6.412,-5.438)	26162.596(23334.975,28937.856)	38.636(34.604,42.815)	6953.667(5328.519,8778.198)	10.470(8.069,13.205)	-5.436(-5.886,-4.983)
North Macedonia	25.334(21.400,29.664)	1.241(1.058,1.449)	30.931(27.021,35.357)	1.127(0.981,1.305)	-0.281(-0.374,-0.187)	3.630(2.585,5.066)	0.205(0.147,0.289)	7.304(3.430,13.650)	0.242(0.116,0.451)	0.521(0.257,0.786)	143.061(109.678,187.903)	7.365(5.664,9.702)	236.417(140.911,387.372)	7.581(4.514,12.241)	0.168(-0.008,0.345)
Republic of Korea	1903.559(1696.056,2159.514)	5.031(4.552,5.595)	7893.218(7171.396,8673.493)	8.991(8.212,9.832)	2.438(2.173,2.704)	472.576(284.644,837.540)	1.999(1.180,3.568)	2052.166(1110.080,2822.524)	2.183(1.183,2.992)	0.784(0.593,0.975)	13334.106(9051.008,21096.561)	45.835(30.248,74.134)	46534.379(30378.304,59899.357)	50.403(33.110,64.868)	0.797(0.600,0.994)
Bosnia and Herzegovina	96.028(82.674,110.661)	2.132(1.847,2.442)	84.514(76.173,93.402)	1.777(1.586,2.002)	-0.573(-0.714,-0.431)	30.947(18.305,48.508)	0.825(0.487,1.306)	33.656(18.916,56.118)	0.543(0.307,0.908)	-1.599(-1.788,-1.409)	975.640(655.153,1420.793)	23.139(15.303,33.826)	883.642(568.648,1362.575)	15.776(10.363,24.027)	-1.404(-1.512,-1.295)
Republic of Moldova	52.652(43.855,62.520)	1.168(0.986,1.379)	44.937(38.833,51.890)	1.024(0.880,1.192)	-0.368(-0.458,-0.277)	22.274(19.596,25.446)	0.592(0.525,0.667)	2.368(2.045,2.711)	0.039(0.034,0.045)	-10.078(-12.190,-7.915)	630.371(554.140,720.725)	14.637(12.917,16.635)	162.472(119.204,212.318)	3.061(2.221,4.045)	-5.642(-6.923,-4.343)
Republic of Poland	1066.648(897.125,1248.985)	2.569(2.177,3.013)	1337.370(1181.954,1519.729)	2.545(2.260,2.892)	0.212(0.113,0.310)	352.294(337.819,363.820)	0.814(0.780,0.841)	748.557(682.673,813.998)	1.037(0.946,1.125)	1.124(0.562,1.689)	11119.249(10325.197,12001.022)	25.746(23.919,27.771)	18701.556(17067.448,20554.042)	28.950(26.452,31.860)	0.694(0.306,1.084)
Republic of Cyprus	55.879(48.961,63.252)	6.715(5.958,7.516)	142.669(128.295,157.710)	6.920(6.281,7.588)	0.029(-0.163,0.221)	48.125(30.717,75.985)	8.026(5.224,12.299)	88.938(60.409,123.086)	4.464(3.009,6.143)	-1.722(-2.022,-1.420)	933.491(625.185,1409.666)	131.367(90.083,197.626)	1666.456(1199.086,2195.779)	81.337(59.675,106.600)	-1.397(-1.595,-1.198)
Republic of Lithuania	51.768(44.907,59.417)	1.274(1.104,1.474)	39.075(35.154,43.205)	1.135(0.999,1.286)	-0.399(-0.688,-0.110)	66.010(57.185,77.242)	1.476(1.286,1.718)	10.020(8.714,11.313)	0.159(0.138,0.181)	-8.593(-11.133,-5.980)	1495.159(1288.970,1769.448)	33.606(29.133,39.615)	279.783(235.257,328.948)	5.631(4.656,6.782)	-6.464(-8.102,-4.796)
Kingdom of Denmark	262.972(240.063,287.053)	3.697(3.371,4.026)	461.701(424.575,499.755)	4.578(4.233,4.936)	0.656(0.476,0.837)	88.582(81.030,96.755)	1.045(0.963,1.134)	316.966(275.263,357.202)	2.396(2.101,2.675)	2.972(2.793,3.152)	2099.401(1920.479,2304.621)	27.223(24.900,29.886)	5891.297(5287.173,6537.583)	50.087(45.443,55.078)	2.273(2.051,2.494)
French Republic	2254.694(2047.694,2466.802)	2.988(2.714,3.297)	5000.152(4622.622,5367.882)	4.063(3.761,4.377)	1.110(0.994,1.227)	875.679(790.334,946.012)	0.992(0.901,1.070)	3121.390(2622.122,3507.864)	1.859(1.608,2.077)	2.244(1.949,2.540)	18766.518(17098.816,20510.055)	23.070(21.027,25.149)	54167.113(47666.658,60294.712)	39.233(35.161,43.400)	1.963(1.710,2.216)
Grand Duchy of Luxembourg	13.053(11.857,14.384)	2.555(2.319,2.817)	34.747(32.115,37.527)	3.521(3.250,3.815)	1.137(0.864,1.410)	4.118(3.787,4.472)	0.738(0.678,0.800)	20.687(18.231,23.239)	1.813(1.596,2.033)	3.717(3.257,4.180)	95.426(86.519,104.644)	17.639(15.968,19.372)	392.172(345.879,437.595)	37.434(33.203,41.863)	3.091(2.634,3.549)
Japan	16812.826(14206.847,19890.905)	10.045(8.521,11.772)	35521.069(30753.206,40873.102)	12.733(11.090,14.490)	0.728(0.546,0.910)	4703.137(4354.014,4901.319)	2.842(2.613,2.967)	24025.647(19890.737,26344.865)	4.886(4.199,5.280)	1.509(1.256,1.762)	118273.670(108494.491,128376.587)	70.374(64.618,76.522)	383903.139(335660.181,419247.700)	97.212(87.132,105.883)	0.824(0.618,1.030)
Swiss Confederation	309.725(284.532,337.474)	3.300(3.007,3.616)	621.663(570.296,669.315)	3.901(3.591,4.214)	0.662(0.369,0.956)	126.869(113.536,141.293)	1.138(1.019,1.264)	370.682(314.351,416.949)	1.769(1.538,1.976)	2.308(1.959,2.659)	2726.774(2463.782,3013.384)	26.521(23.931,29.317)	6633.243(5821.966,7304.682)	36.921(32.878,40.462)	1.819(1.485,2.154)
New Zealand	165.749(139.646,194.519)	4.291(3.640,5.004)	466.911(404.242,531.501)	5.592(4.884,6.311)	0.910(0.759,1.062)	48.635(44.455,52.716)	1.221(1.118,1.322)	271.196(235.740,298.575)	2.971(2.597,3.263)	2.923(2.669,3.178)	1124.957(1033.894,1227.964)	28.372(26.130,30.876)	4826.738(4348.723,5265.769)	56.319(51.147,60.992)	2.246(2.036,2.457)
Republic of Iceland	7.112(6.411,7.836)	2.605(2.335,2.883)	19.944(18.378,21.558)	3.724(3.436,4.033)	1.425(1.235,1.615)	1.978(1.760,2.160)	0.658(0.588,0.718)	12.414(10.643,14.059)	1.965(1.703,2.211)	4.240(3.814,4.668)	45.767(41.441,50.821)	16.040(14.538,17.884)	233.947(208.215,258.445)	41.271(36.962,45.402)	3.686(3.301,4.073)
Republic of Chile	884.397(826.492,947.152)	8.640(8.079,9.220)	3864.514(3583.261,4144.394)	15.128(14.031,16.231)	1.980(1.834,2.127)	356.046(332.564,379.475)	3.834(3.561,4.102)	2169.383(1943.357,2335.890)	8.252(7.407,8.884)	2.679(2.296,3.064)	8497.522(7974.810,8997.942)	84.291(79.012,89.344)	41509.141(38123.616,44276.210)	161.708(148.710,172.348)	2.289(1.964,2.616)
Argentine Republic	1723.025(1566.790,1880.815)	5.420(4.942,5.911)	4304.847(4025.868,4571.083)	7.832(7.347,8.323)	1.150(0.964,1.337)	730.690(662.925,800.111)	2.366(2.142,2.589)	2000.971(1784.816,2186.357)	3.445(3.077,3.757)	1.574(1.110,2.041)	18269.288(16720.527,19842.623)	56.816(52.007,61.727)	41401.621(38080.124,45001.046)	73.842(67.964,80.078)	1.132(0.784,1.481)
Portuguese Republic	349.428(307.932,394.919)	2.662(2.357,2.981)	1047.882(961.794,1129.216)	4.863(4.499,5.238)	2.106(1.890,2.323)	106.939(98.681,115.115)	0.813(0.751,0.877)	723.708(614.585,799.515)	2.500(2.167,2.743)	4.483(3.800,5.169)	2612.949(2407.939,2822.226)	19.660(18.146,21.197)	12587.811(11192.877,13718.986)	52.276(47.328,56.631)	3.817(3.216,4.422)
Republic of Austria	287.464(261.707,319.390)	2.904(2.635,3.248)	433.770(401.869,467.795)	3.025(2.784,3.287)	0.118(-0.158,0.395)	67.030(61.848,72.363)	0.535(0.499,0.575)	249.171(215.860,276.240)	1.220(1.073,1.341)	3.785(3.463,4.108)	1763.788(1552.783,1977.015)	15.555(13.574,17.665)	4781.065(4287.916,5266.639)	27.319(24.714,30.168)	2.644(2.361,2.928)
Plurinational State of Bolivia	369.216(331.935,407.434)	12.585(11.259,13.894)	1570.782(1442.072,1705.538)	18.483(16.968,20.019)	1.433(1.378,1.488)	216.729(103.510,429.311)	8.230(4.085,15.863)	729.910(457.593,1068.744)	9.743(6.253,14.080)	0.817(0.712,0.922)	5438.797(2678.514,10908.720)	165.254(83.416,319.274)	15874.024(10498.486,22568.230)	184.192(121.938,261.468)	0.538(0.460,0.616)
Kingdom of Belgium	352.936(323.424,385.882)	2.481(2.261,2.721)	782.956(718.625,849.838)	3.760(3.463,4.102)	1.664(1.386,1.944)	161.754(147.695,173.589)	1.006(0.919,1.081)	568.197(488.775,624.925)	2.160(1.903,2.357)	3.208(2.875,3.542)	3474.765(3190.281,3741.666)	22.933(21.048,24.662)	10294.978(9351.660,11176.490)	45.769(42.031,49.518)	2.867(2.511,3.224)
Republic of Finland	245.118(222.222,270.090)	3.690(3.341,4.068)	618.896(559.357,679.169)	5.478(5.010,5.987)	1.469(1.181,1.757)	94.416(83.736,106.241)	1.285(1.138,1.444)	445.287(380.544,493.551)	2.996(2.596,3.296)	3.458(3.155,3.763)	2134.039(1887.191,2409.638)	30.186(26.631,34.226)	7656.961(6780.971,8399.034)	59.880(54.113,65.516)	2.827(2.476,3.180)
Hellenic Republic	218.037(192.377,245.746)	1.559(1.377,1.764)	608.728(548.438,668.528)	2.993(2.715,3.285)	2.722(2.514,2.930)	61.473(56.075,66.696)	0.417(0.382,0.451)	545.846(479.418,598.280)	1.951(1.760,2.117)	5.978(5.195,6.767)	1531.578(1404.992,1680.624)	10.730(9.867,11.720)	9475.434(8534.978,10294.725)	41.760(38.481,44.905)	5.301(4.643,5.964)
Ireland	176.938(162.779,192.322)	4.555(4.196,4.937)	677.111(616.924,745.066)	8.909(8.137,9.742)	2.456(2.340,2.572)	85.218(79.160,92.411)	2.043(1.901,2.211)	397.994(336.966,453.682)	4.721(4.023,5.365)	3.595(3.175,4.016)	1923.417(1786.798,2071.290)	46.772(43.517,50.412)	7434.976(6599.217,8251.168)	93.782(83.809,103.760)	3.009(2.594,3.425)
Kingdom of the Netherlands	413.825(369.682,462.395)	2.224(1.986,2.501)	1393.946(1256.222,1537.537)	4.409(3.999,4.824)	2.425(2.189,2.661)	111.154(101.665,119.712)	0.551(0.507,0.592)	981.069(836.102,1091.312)	2.538(2.178,2.809)	5.116(4.380,5.857)	2900.397(2620.805,3211.804)	15.244(13.820,16.862)	17595.162(15605.776,19384.564)	50.876(45.668,55.631)	4.132(3.490,4.779)
Kingdom of Norway	244.040(205.114,285.713)	4.315(3.655,5.012)	473.809(406.346,539.099)	5.311(4.621,6.020)	0.906(0.652,1.161)	86.363(80.601,90.760)	1.164(1.089,1.220)	245.158(218.196,262.474)	2.229(2.006,2.378)	2.384(2.112,2.655)	1952.657(1803.570,2115.353)	29.312(26.934,31.994)	4672.406(4295.219,5012.232)	47.572(44.103,51.064)	1.916(1.623,2.210)
Republic of Trinidad and Tobago	22.023(19.893,24.420)	2.512(2.298,2.745)	56.611(52.293,61.430)	3.063(2.846,3.307)	1.096(0.898,1.294)	12.162(11.078,13.338)	1.589(1.440,1.746)	45.983(35.751,58.404)	2.478(1.927,3.131)	2.186(1.843,2.530)	318.128(293.436,345.304)	36.303(33.369,39.400)	1118.168(884.207,1411.651)	61.047(48.376,76.786)	2.334(2.045,2.624)
Federal Republic of Germany	3559.063(3253.502,3890.669)	3.120(2.843,3.415)	6431.503(5956.894,6917.386)	3.947(3.635,4.265)	1.117(0.972,1.263)	1490.123(1312.826,1674.282)	1.142(1.008,1.278)	4380.031(3812.942,4827.857)	1.967(1.749,2.143)	2.371(2.178,2.564)	35060.855(31245.183,39241.587)	28.690(25.553,32.074)	79027.347(71415.098,85689.305)	41.498(38.204,44.555)	1.707(1.545,1.869)
Republic of Italy	2172.081(1836.288,2537.959)	2.895(2.434,3.416)	5326.338(4613.495,6035.745)	4.599(4.052,5.191)	1.934(1.368,2.503)	190.784(178.083,199.369)	0.214(0.201,0.224)	3277.359(2813.271,3568.004)	1.938(1.706,2.093)	8.564(7.043,10.107)	7776.487(6450.600,9198.653)	9.678(7.971,11.497)	59745.479(53515.200,64591.289)	43.505(39.946,46.840)	5.973(4.833,7.125)
Principality of Andorra	2.910(2.578,3.294)	4.942(4.382,5.517)	8.540(7.679,9.451)	5.749(5.174,6.341)	0.504(0.475,0.533)	1.173(0.652,1.964)	2.189(1.244,3.659)	3.181(0.940,6.250)	1.976(0.591,3.861)	-0.020(-0.229,0.189)	27.981(17.515,42.853)	48.954(30.931,75.278)	65.318(27.618,115.220)	43.435(18.509,75.959)	-0.078(-0.260,0.104)
Canada	1988.171(1844.838,2132.564)	6.220(5.791,6.663)	6846.056(6233.702,7479.742)	10.192(9.346,11.026)	1.782(1.595,1.970)	665.291(608.246,720.690)	2.038(1.856,2.207)	3133.206(2760.174,3408.522)	3.924(3.469,4.273)	2.546(2.269,2.824)	16071.142(14744.487,17578.965)	49.713(45.656,54.494)	57701.295(52031.991,62693.136)	80.225(73.050,86.947)	1.944(1.680,2.210)
United Kingdom of Great Britain and Northern Ireland	4850.810(4160.485,5568.417)	6.160(5.326,7.029)	11429.535(9978.868,12861.245)	9.399(8.280,10.529)	1.584(1.494,1.673)	1744.636(1656.813,1797.586)	1.832(1.742,1.885)	8411.950(7513.857,8862.233)	5.675(5.120,5.952)	4.798(4.296,5.302)	40195.212(37691.705,42908.179)	45.653(42.695,48.946)	143237.884(132272.939,150345.134)	108.249(101.067,113.446)	3.866(3.410,4.324)
Republic of Malta	20.357(18.694,22.046)	4.796(4.420,5.196)	65.573(60.182,71.311)	7.464(6.944,7.989)	1.560(1.362,1.759)	7.625(6.862,8.338)	1.852(1.673,2.029)	47.650(40.623,54.090)	4.379(3.762,4.964)	3.098(2.616,3.583)	167.880(152.867,181.814)	39.564(36.147,42.863)	860.798(758.797,963.361)	88.885(79.163,99.476)	2.854(2.401,3.310)
Kingdom of Sweden	536.492(450.519,625.781)	4.255(3.587,4.981)	1096.571(939.640,1257.920)	5.642(4.894,6.384)	0.982(0.855,1.108)	236.950(215.015,255.095)	1.437(1.311,1.546)	705.114(615.459,801.842)	2.762(2.425,3.130)	2.631(2.412,2.850)	4968.378(4552.502,5397.691)	33.498(30.721,36.429)	12085.728(10697.244,13557.417)	54.672(48.529,60.892)	2.018(1.854,2.182)
United States of America	26340.786(22647.087,30364.388)	8.729(7.530,10.052)	59754.494(52045.564,67737.266)	11.043(9.757,12.351)	0.655(0.518,0.793)	7398.930(6816.461,7738.074)	2.254(2.087,2.355)	26601.584(23244.928,28216.490)	4.285(3.770,4.531)	2.126(1.746,2.507)	194744.250(180633.928,210217.799)	62.962(58.447,68.034)	524808.479(478755.286,560666.585)	91.665(84.233,97.909)	1.219(0.923,1.516)
Antigua and Barbuda	0.634(0.550,0.730)	1.168(1.018,1.338)	1.843(1.666,2.036)	1.742(1.584,1.923)	1.534(1.450,1.618)	0.267(0.238,0.299)	0.458(0.410,0.510)	1.054(0.972,1.153)	1.128(1.035,1.235)	3.519(3.169,3.871)	5.592(5.042,6.218)	10.071(9.084,11.258)	23.498(21.899,25.409)	23.038(21.529,24.888)	3.276(2.955,3.598)
Commonwealth of the Bahamas	4.144(3.709,4.641)	2.355(2.133,2.588)	13.078(12.105,14.072)	3.123(2.917,3.354)	1.153(1.064,1.243)	1.850(1.667,2.042)	1.241(1.114,1.371)	10.298(8.352,12.563)	2.780(2.284,3.364)	3.124(2.839,3.411)	54.736(49.356,60.340)	31.360(28.280,34.691)	274.539(220.627,341.176)	67.213(54.404,82.966)	2.979(2.707,3.252)
Barbados	4.839(4.385,5.375)	1.767(1.594,1.963)	12.019(11.158,12.877)	2.539(2.346,2.733)	1.414(1.305,1.522)	2.764(2.486,3.024)	0.895(0.810,0.977)	9.732(7.882,11.796)	1.898(1.546,2.299)	3.273(2.904,3.644)	58.281(52.524,63.453)	20.101(18.176,22.004)	195.602(159.036,234.741)	40.217(32.679,48.470)	3.029(2.704,3.356)
Commonwealth of Dominica	0.937(0.827,1.059)	1.583(1.401,1.789)	1.857(1.694,2.025)	2.308(2.108,2.509)	1.389(1.304,1.474)	0.454(0.337,0.700)	0.766(0.565,1.176)	0.901(0.566,1.283)	1.151(0.722,1.627)	1.455(1.301,1.608)	10.682(8.090,15.752)	17.699(13.448,26.372)	21.845(14.386,29.934)	27.227(18.045,37.715)	1.591(1.458,1.724)
Grenada	1.137(1.020,1.265)	1.596(1.426,1.782)	2.627(2.406,2.875)	2.320(2.141,2.516)	1.317(1.202,1.432)	0.530(0.450,0.604)	0.681(0.578,0.784)	1.706(1.468,1.940)	1.685(1.451,1.907)	3.504(3.088,3.921)	12.694(10.871,14.803)	17.590(15.063,20.634)	43.001(36.997,49.028)	38.807(33.464,44.033)	3.094(2.767,3.423)
Republic of Haiti	67.382(58.718,77.170)	1.906(1.671,2.141)	194.696(174.308,217.436)	2.401(2.170,2.640)	0.852(0.795,0.909)	45.689(16.076,81.134)	1.596(0.617,2.714)	129.147(56.500,240.837)	2.016(0.927,3.823)	0.945(0.829,1.060)	1503.895(510.346,3043.521)	39.068(15.112,67.894)	4163.752(1715.269,8003.722)	49.355(22.238,90.361)	0.985(0.884,1.087)
Saint Vincent and the Grenadines	0.885(0.756,1.030)	1.157(1.001,1.331)	2.451(2.250,2.670)	1.801(1.646,1.961)	1.617(1.540,1.695)	0.126(0.114,0.139)	0.186(0.168,0.205)	1.564(1.362,1.762)	1.186(1.036,1.336)	6.123(4.951,7.307)	3.672(3.184,4.213)	4.981(4.331,5.692)	37.841(32.962,42.934)	27.809(24.298,31.521)	5.672(4.622,6.732)
Republic of Colombia	364.034(310.697,420.099)	1.737(1.511,1.969)	1475.341(1353.058,1605.075)	2.661(2.441,2.900)	1.553(1.475,1.632)	83.034(77.392,88.350)	0.493(0.456,0.526)	811.574(672.603,960.495)	1.469(1.216,1.740)	3.553(3.080,4.028)	2777.919(2556.220,3007.612)	13.534(12.393,14.682)	19221.143(16296.321,22708.959)	35.068(29.714,41.442)	3.078(2.637,3.521)
Bolivarian Republic of Venezuela	265.640(235.663,299.171)	2.399(2.165,2.641)	904.966(839.325,975.104)	3.000(2.782,3.226)	0.839(0.747,0.931)	80.639(73.838,88.120)	0.872(0.789,0.954)	424.505(327.209,552.133)	1.508(1.172,1.952)	2.216(1.928,2.505)	2467.249(2263.574,2692.673)	22.291(20.366,24.417)	10579.643(8171.660,13348.327)	36.207(28.124,45.318)	1.963(1.704,2.224)
Federative Republic of Brazil	2544.651(2152.415,2999.035)	2.461(2.103,2.850)	6512.981(5704.965,7308.730)	2.627(2.298,2.955)	0.063(-0.011,0.138)	827.398(781.127,873.828)	0.981(0.907,1.049)	4452.503(4017.324,4762.869)	1.841(1.657,1.973)	2.138(1.790,2.487)	27149.867(25670.487,28866.950)	26.538(24.962,28.306)	100994.127(93922.119,106357.068)	40.844(37.915,43.040)	1.327(1.039,1.616)
Eastern Republic of Uruguay	142.254(125.768,159.394)	3.868(3.426,4.323)	307.070(286.278,328.833)	5.830(5.441,6.257)	1.443(1.343,1.543)	53.378(48.349,58.297)	1.364(1.236,1.485)	185.934(164.312,203.636)	2.909(2.615,3.164)	2.804(2.525,3.084)	1220.440(1118.603,1327.461)	31.876(29.297,34.685)	3323.027(3051.601,3575.172)	59.551(55.204,63.822)	2.317(2.074,2.560)
Kingdom of Spain	2474.179(2284.626,2677.612)	4.779(4.413,5.154)	6552.957(5964.091,7135.548)	7.263(6.662,7.881)	1.536(1.367,1.706)	998.072(918.125,1068.772)	1.812(1.668,1.938)	5404.768(4469.690,6028.773)	4.373(3.692,4.812)	3.273(2.971,3.575)	22323.379(20742.182,23925.038)	41.593(38.688,44.516)	83333.793(71906.032,91469.157)	80.428(71.284,87.439)	2.481(2.179,2.784)
Republic of Suriname	5.282(4.682,5.934)	1.893(1.689,2.110)	15.866(14.534,17.193)	2.539(2.334,2.751)	1.131(1.061,1.202)	2.561(1.920,3.898)	1.058(0.778,1.639)	7.650(4.403,11.070)	1.266(0.722,1.834)	1.146(0.949,1.344)	73.100(57.505,104.017)	26.513(20.798,38.540)	216.381(133.536,298.819)	34.675(21.389,47.918)	1.358(1.164,1.552)
Belize	4.027(3.630,4.411)	3.940(3.559,4.324)	24.684(23.209,26.244)	7.345(6.920,7.793)	2.006(1.841,2.171)	2.116(1.800,2.534)	2.147(1.812,2.599)	13.296(11.414,15.367)	4.574(3.902,5.335)	2.806(2.368,3.245)	63.046(54.959,72.880)	55.235(47.422,65.346)	404.364(354.202,463.636)	119.549(104.466,136.897)	2.893(2.474,3.314)
Republic of Cuba	94.940(79.200,112.083)	0.891(0.748,1.046)	152.473(134.358,172.949)	0.935(0.818,1.065)	0.168(0.077,0.259)	17.042(15.621,18.523)	0.171(0.158,0.186)	65.319(56.813,73.862)	0.331(0.288,0.375)	2.669(2.350,2.989)	577.879(512.503,647.567)	5.543(4.929,6.204)	1607.913(1386.476,1820.754)	9.053(7.822,10.283)	1.959(1.703,2.217)
Dominican Republic	47.049(38.817,55.873)	1.007(0.857,1.160)	147.764(131.894,165.779)	1.401(1.253,1.564)	1.354(1.220,1.488)	11.556(6.847,23.034)	0.340(0.197,0.711)	47.386(24.829,83.579)	0.480(0.252,0.844)	1.476(1.226,1.726)	390.655(255.423,676.815)	8.765(5.608,16.119)	1371.037(813.111,2304.828)	13.218(7.807,22.066)	1.683(1.513,1.853)
People's Democratic Republic of Algeria	306.427(258.914,359.695)	2.177(1.867,2.487)	991.608(877.523,1134.075)	2.524(2.248,2.827)	0.585(0.538,0.632)	4.051(0.097,13.170)	0.042(0.001,0.138)	59.310(4.879,217.891)	0.208(0.018,0.725)	6.881(6.175,7.591)	489.330(241.644,823.640)	3.440(1.696,5.865)	2775.792(1103.450,6567.917)	7.417(2.816,18.153)	3.097(2.839,3.356)
Republic of Ecuador	347.825(314.822,383.306)	6.780(6.109,7.485)	1969.497(1824.152,2122.343)	12.440(11.515,13.406)	2.725(2.479,2.972)	150.211(133.894,167.539)	3.274(2.910,3.656)	1208.569(996.189,1470.911)	8.107(6.714,9.782)	4.087(3.553,4.625)	3375.274(3073.477,3726.427)	62.343(56.336,69.213)	23486.704(19334.404,28546.614)	147.186(121.707,177.957)	3.904(3.418,4.392)
Saint Lucia	2.007(1.804,2.236)	2.224(2.027,2.452)	7.765(7.238,8.305)	3.362(3.135,3.592)	1.405(1.352,1.459)	1.060(0.944,1.197)	1.320(1.173,1.489)	5.198(4.258,6.224)	2.263(1.860,2.701)	1.768(1.555,1.981)	27.577(24.585,31.252)	30.181(26.833,34.084)	127.904(105.113,152.875)	56.173(46.543,67.007)	2.272(2.067,2.477)
Republic of Guatemala	142.601(130.513,155.947)	3.753(3.491,4.039)	532.568(498.460,566.264)	4.681(4.392,4.956)	0.882(0.740,1.024)	74.149(62.807,88.956)	2.441(2.096,2.844)	337.370(288.720,392.307)	3.247(2.796,3.770)	1.080(0.632,1.530)	2433.521(2031.383,2968.428)	58.263(50.109,68.794)	8716.407(7465.268,10003.517)	74.997(64.135,86.271)	0.864(0.390,1.339)
Republic of Guyana	8.035(7.018,9.101)	1.806(1.627,1.993)	15.629(14.301,16.979)	2.326(2.152,2.501)	0.946(0.892,1.000)	5.166(4.540,5.815)	1.462(1.282,1.640)	10.445(7.897,13.438)	1.753(1.344,2.217)	1.824(0.991,2.663)	145.881(128.803,163.295)	34.500(30.328,38.763)	320.636(241.294,413.355)	47.164(35.883,60.387)	2.202(1.415,2.994)
Republic of Peru	1722.684(1573.724,1878.848)	14.632(13.287,15.979)	8297.411(7814.938,8782.774)	24.725(23.235,26.217)	2.163(2.007,2.319)	1076.693(773.475,1518.675)	9.750(6.887,13.643)	4427.748(3073.086,5828.634)	13.315(9.198,17.552)	1.650(1.419,1.881)	25130.918(18465.571,34915.109)	198.954(147.160,272.019)	82312.404(59628.986,106112.622)	246.210(178.271,317.786)	1.204(0.977,1.432)
Jamaica	20.054(17.434,22.988)	1.083(0.948,1.235)	47.141(42.827,51.901)	1.492(1.356,1.644)	1.106(0.979,1.233)	7.078(6.389,7.796)	0.381(0.345,0.420)	32.661(25.108,41.201)	1.029(0.787,1.303)	3.802(3.395,4.210)	193.026(175.339,212.970)	10.371(9.398,11.446)	778.804(602.025,980.749)	25.287(19.468,31.853)	3.431(3.058,3.806)
Republic of Costa Rica	92.563(84.713,100.996)	4.984(4.601,5.432)	392.425(366.087,419.733)	7.084(6.617,7.558)	1.088(0.919,1.258)	33.545(30.483,36.197)	1.957(1.763,2.119)	179.099(156.490,200.883)	3.248(2.844,3.643)	1.988(1.537,2.442)	918.138(848.209,990.383)	48.219(44.262,52.147)	4207.880(3768.415,4663.180)	77.170(69.180,85.369)	1.728(1.424,2.033)
Republic of Honduras	77.126(68.169,87.223)	3.389(2.997,3.790)	363.233(329.217,399.523)	5.307(4.806,5.806)	1.575(1.491,1.658)	45.720(30.001,71.081)	2.218(1.458,3.439)	200.782(101.351,297.596)	3.414(1.687,5.049)	1.621(1.448,1.794)	1593.369(1050.365,2504.241)	59.671(40.436,90.750)	5757.870(3205.606,8487.863)	83.782(45.773,121.531)	1.266(1.116,1.415)
Republic of Nicaragua	38.619(33.233,44.480)	2.137(1.884,2.419)	184.415(167.899,200.608)	3.638(3.315,3.975)	2.137(1.938,2.336)	11.259(8.612,16.913)	0.744(0.556,1.143)	45.269(27.084,61.861)	0.978(0.578,1.325)	1.501(1.204,1.799)	376.272(305.855,520.088)	19.564(15.642,28.075)	1320.127(875.423,1709.257)	25.539(16.812,33.275)	1.452(1.201,1.704)
United Mexican States	2269.991(1927.209,2643.232)	4.741(4.040,5.497)	7794.879(6842.622,8766.000)	6.127(5.370,6.860)	0.778(0.643,0.912)	731.364(706.492,751.296)	1.912(1.834,1.967)	4232.355(3748.981,4703.622)	3.560(3.151,3.955)	2.159(1.870,2.448)	21336.938(20355.369,22354.960)	45.766(43.602,47.953)	102647.740(91207.780,115067.497)	80.889(72.038,90.384)	1.911(1.656,2.166)
Republic of Paraguay	35.821(31.469,40.922)	1.485(1.316,1.656)	126.993(115.971,139.109)	2.129(1.949,2.323)	1.437(1.354,1.521)	19.186(14.187,29.707)	0.905(0.666,1.402)	74.590(46.093,108.182)	1.356(0.833,1.975)	1.756(1.624,1.888)	501.411(391.799,749.907)	20.547(15.817,30.893)	1790.109(1147.545,2496.059)	30.085(19.380,42.228)	1.574(1.446,1.702)
Islamic Republic of Iran	421.455(340.732,505.823)	1.269(1.052,1.499)	1282.159(1093.389,1499.898)	1.475(1.267,1.688)	0.531(0.463,0.600)	3.963(1.266,7.625)	0.020(0.006,0.038)	31.846(4.592,58.606)	0.046(0.007,0.086)	3.832(3.280,4.388)	710.003(458.814,998.114)	2.304(1.494,3.182)	2571.144(1498.306,3631.140)	3.001(1.740,4.261)	1.188(1.057,1.320)
Lebanese Republic	50.445(42.824,59.157)	2.170(1.862,2.499)	152.427(134.512,171.104)	2.525(2.239,2.851)	0.569(0.507,0.630)	35.986(16.869,67.972)	1.894(0.901,3.520)	121.635(87.264,181.425)	1.877(1.350,2.790)	0.381(0.202,0.560)	962.412(479.327,1754.363)	43.479(21.505,79.910)	2414.929(1824.322,3439.662)	39.314(29.861,55.336)	0.008(-0.145,0.160)
Kingdom of Bahrain	8.458(7.248,9.855)	3.559(3.189,3.948)	60.044(54.205,66.864)	5.731(5.241,6.261)	1.889(1.718,2.060)	2.994(2.061,5.274)	2.435(1.709,4.339)	17.390(10.115,24.945)	3.157(1.910,4.534)	1.063(0.683,1.445)	96.055(67.497,159.471)	50.470(35.704,86.938)	537.226(331.491,740.961)	62.066(38.719,86.102)	0.843(0.553,1.133)
Republic of El Salvador	91.477(82.042,101.460)	2.881(2.605,3.164)	308.824(283.329,335.075)	4.898(4.497,5.310)	2.212(2.008,2.417)	44.000(32.497,68.607)	1.480(1.076,2.354)	116.666(70.847,159.614)	1.794(1.090,2.444)	1.022(0.839,1.205)	1241.691(971.041,1812.016)	37.402(29.140,54.067)	2828.872(1890.443,3717.823)	45.216(30.250,59.362)	0.973(0.802,1.145)
Republic of Panama	42.167(37.973,46.960)	2.574(2.332,2.837)	215.617(199.748,231.795)	4.854(4.497,5.222)	2.387(2.288,2.487)	16.216(14.776,17.676)	1.104(0.998,1.203)	127.812(99.130,154.198)	2.843(2.205,3.439)	3.784(3.569,3.999)	477.448(438.705,516.770)	28.894(26.532,31.404)	2797.523(2218.732,3318.814)	63.218(50.111,75.038)	3.173(2.977,3.369)
Hashemite Kingdom of Jordan	87.090(78.813,96.408)	5.370(4.865,5.904)	540.658(496.310,584.213)	6.166(5.717,6.621)	0.472(0.450,0.494)	27.745(17.567,47.685)	2.399(1.517,4.067)	133.663(90.505,186.383)	2.237(1.506,3.142)	-0.132(-0.305,0.042)	915.565(601.427,1478.259)	57.493(38.258,93.380)	4098.651(2971.740,5478.695)	52.061(37.655,70.170)	-0.266(-0.443,-0.088)
Islamic Republic of Afghanistan	125.515(106.589,146.972)	1.887(1.612,2.179)	293.616(250.230,346.453)	2.021(1.780,2.260)	0.318(0.247,0.389)	3.832(0.053,15.466)	0.065(0.001,0.246)	22.048(1.901,79.554)	0.262(0.022,0.859)	5.901(5.288,6.518)	245.636(96.055,567.446)	3.462(1.351,7.814)	985.162(297.221,2843.886)	7.946(2.171,21.999)	3.516(3.160,3.874)
Arab Republic of Egypt	652.853(543.228,774.353)	2.012(1.715,2.303)	1930.875(1689.585,2222.137)	2.540(2.252,2.877)	0.833(0.789,0.876)	153.503(110.941,223.184)	0.697(0.505,1.016)	219.974(154.208,311.632)	0.457(0.321,0.631)	-1.658(-1.958,-1.357)	5124.179(3771.704,7073.285)	17.230(13.037,23.962)	8173.553(6084.267,10662.437)	12.418(9.389,16.423)	-1.414(-1.690,-1.136)
State of Kuwait	32.496(28.440,37.632)	3.702(3.367,4.041)	182.885(163.872,203.739)	4.945(4.618,5.294)	1.156(0.997,1.314)	13.709(12.313,15.039)	2.724(2.385,3.019)	51.534(41.946,60.402)	2.220(1.789,2.605)	0.527(-0.549,1.616)	437.312(396.815,474.461)	60.478(53.863,66.523)	1380.534(1161.499,1620.788)	45.685(38.060,53.149)	0.127(-0.817,1.080)
Palestine	66.365(59.537,73.271)	6.908(6.246,7.614)	275.848(255.016,297.127)	8.845(8.134,9.490)	0.940(0.790,1.091)	31.919(21.603,44.432)	4.209(2.869,5.789)	79.777(50.507,105.938)	4.077(2.524,5.456)	0.034(-0.090,0.159)	852.214(587.937,1172.716)	90.526(63.163,122.901)	2239.088(1579.751,2892.142)	87.139(60.487,113.027)	0.004(-0.094,0.103)
State of Libya	52.477(44.563,61.495)	2.279(1.948,2.626)	153.652(135.130,175.619)	2.393(2.125,2.687)	0.253(0.162,0.344)	0.835(0.018,2.859)	0.045(0.001,0.163)	14.396(1.072,56.050)	0.305(0.021,1.197)	8.206(7.513,8.905)	84.332(41.788,152.250)	3.782(1.880,6.842)	576.286(173.879,1653.798)	9.744(2.778,28.880)	3.827(3.530,4.125)
Kingdom of Morocco	334.932(282.921,392.102)	2.059(1.765,2.368)	911.344(810.065,1027.404)	2.515(2.235,2.811)	0.716(0.676,0.756)	5.088(0.096,16.736)	0.038(0.001,0.126)	63.894(6.183,199.838)	0.211(0.021,0.668)	7.166(6.475,7.861)	521.194(253.418,907.052)	3.202(1.555,5.430)	2705.102(1007.170,5894.752)	7.649(2.759,17.006)	3.469(3.198,3.740)
Republic of Iraq	177.329(149.129,209.289)	1.765(1.520,2.025)	662.028(586.242,753.245)	2.195(1.972,2.441)	0.848(0.783,0.913)	49.995(33.319,75.537)	0.637(0.412,1.000)	159.216(98.596,229.799)	0.781(0.498,1.160)	0.512(0.357,0.667)	1561.704(1123.226,2128.647)	16.917(11.899,23.641)	5105.826(3393.719,7065.110)	19.638(13.046,26.709)	0.433(0.339,0.527)
Sultanate of Oman	20.473(17.108,24.475)	1.936(1.681,2.217)	95.273(81.683,111.862)	2.922(2.617,3.264)	1.577(1.422,1.732)	3.428(2.085,5.970)	0.552(0.326,0.971)	12.784(6.509,21.281)	0.805(0.418,1.263)	2.089(1.615,2.565)	125.269(84.257,197.635)	14.838(9.780,24.161)	474.810(290.538,718.312)	20.144(11.966,30.899)	1.671(1.332,2.011)
State of Qatar	6.694(5.520,8.100)	2.437(2.151,2.743)	58.330(48.366,70.383)	2.420(2.190,2.675)	-0.076(-0.244,0.091)	0.899(0.653,1.403)	1.291(0.913,2.116)	5.903(3.074,9.376)	0.976(0.610,1.462)	-0.794(-1.128,-0.459)	35.604(27.027,49.641)	26.956(20.169,41.271)	258.946(162.182,378.466)	21.838(13.478,32.236)	-0.447(-0.658,-0.236)
Kingdom of Saudi Arabia	404.685(363.105,449.211)	5.954(5.329,6.578)	2493.889(2265.716,2737.071)	9.516(8.734,10.313)	1.708(1.612,1.805)	217.415(137.357,369.469)	4.444(2.816,7.809)	770.052(510.666,1084.263)	5.306(3.272,7.595)	0.918(0.704,1.132)	6173.965(3928.654,10032.398)	94.751(62.059,156.570)	26637.547(18326.010,36864.353)	117.116(78.333,162.695)	1.040(0.842,1.237)
Republic of Tunisia	118.307(99.946,138.185)	2.123(1.821,2.448)	334.522(294.790,377.280)	2.501(2.208,2.804)	0.591(0.551,0.630)	1.593(0.036,5.172)	0.037(0.001,0.120)	22.228(1.689,85.299)	0.183(0.014,0.696)	6.548(5.940,7.159)	190.293(96.136,315.379)	3.386(1.701,5.706)	962.590(384.188,2475.821)	7.212(2.827,18.622)	2.934(2.723,3.146)
Republic of Turkey	935.545(818.735,1066.015)	2.326(2.054,2.616)	2909.146(2641.982,3190.332)	3.054(2.793,3.356)	1.223(1.050,1.397)	300.176(173.100,500.997)	0.959(0.546,1.618)	975.826(644.743,1429.579)	1.115(0.738,1.655)	0.918(0.624,1.214)	9156.680(5633.966,14550.510)	24.237(14.919,38.363)	25362.776(17689.019,34576.407)	27.305(19.220,37.295)	0.770(0.550,0.991)
United Arab Emirates	31.122(25.954,37.686)	2.975(2.558,3.394)	350.695(290.737,416.179)	3.331(2.951,3.684)	0.333(0.271,0.395)	21.980(13.463,36.075)	5.330(3.212,8.753)	117.546(79.134,170.106)	5.290(3.696,7.502)	2.054(1.367,2.746)	806.618(494.906,1297.293)	123.769(76.774,198.239)	4382.444(3079.857,6262.855)	105.790(75.904,151.273)	1.044(0.530,1.561)
Syrian Arab Republic	153.038(131.196,177.294)	2.462(2.141,2.791)	422.077(375.816,475.261)	3.092(2.791,3.423)	0.764(0.703,0.825)	32.828(21.441,54.064)	0.713(0.438,1.138)	103.783(62.761,169.567)	1.019(0.622,1.640)	1.277(1.122,1.432)	1028.374(729.396,1545.751)	17.238(11.827,26.448)	3023.419(2019.499,4612.530)	23.472(15.826,35.966)	1.140(1.020,1.260)
Republic of Yemen	119.499(98.534,141.129)	1.971(1.667,2.267)	406.578(349.160,471.610)	2.198(1.938,2.447)	0.493(0.399,0.588)	2.047(0.029,7.648)	0.046(0.001,0.160)	25.407(2.433,81.360)	0.210(0.020,0.673)	6.318(5.672,6.968)	199.196(90.785,406.919)	3.214(1.456,6.169)	1177.641(422.663,2763.573)	6.972(2.327,16.872)	3.173(2.852,3.495)
Republic of Angola	78.933(66.977,92.195)	1.730(1.489,1.974)	267.977(233.689,308.232)	1.801(1.614,2.004)	0.120(0.091,0.149)	39.719(13.128,79.369)	1.222(0.432,2.646)	103.014(38.112,191.969)	1.060(0.400,2.100)	-0.629(-0.684,-0.574)	1328.234(442.448,2393.605)	29.073(10.785,56.233)	3369.448(1415.036,5840.847)	24.935(10.372,45.618)	-0.632(-0.682,-0.581)
Federal Democratic Republic of Nepal	631.465(558.991,713.332)	6.559(5.841,7.370)	2034.638(1852.209,2214.104)	8.553(7.790,9.282)	0.635(0.383,0.887)	372.181(189.439,631.041)	4.757(2.466,7.776)	1118.345(722.062,1594.269)	5.409(3.486,7.696)	0.573(0.401,0.744)	10138.430(5266.813,16881.999)	106.284(56.488,175.621)	27663.646(18562.186,38518.633)	119.010(79.897,165.700)	0.507(0.338,0.676)
People's Republic of Bangladesh	2494.760(2224.287,2775.317)	4.906(4.373,5.447)	7446.168(6711.642,8190.085)	5.173(4.672,5.660)	0.027(-0.018,0.071)	1374.098(748.065,2190.075)	3.132(1.682,4.996)	3504.824(2282.790,5282.832)	2.718(1.775,4.080)	-0.584(-0.761,-0.408)	37317.789(21043.376,58255.850)	74.873(42.553,117.449)	88724.512(61324.460,129963.507)	63.134(43.437,92.233)	-0.637(-0.758,-0.515)
Republic of India	29942.616(25233.551,34843.656)	6.267(5.301,7.212)	81114.273(70536.266,91985.165)	6.767(5.910,7.657)	0.296(0.261,0.332)	14472.025(7858.654,23087.632)	3.806(2.103,6.009)	47336.081(30672.403,65803.943)	4.480(2.948,6.278)	0.759(0.590,0.929)	392464.725(218814.507,615381.968)	85.188(48.250,131.894)	1124247.841(750835.181,1523498.819)	95.501(63.698,129.588)	0.494(0.402,0.586)
Kingdom of Bhutan	12.762(11.232,14.389)	4.923(4.360,5.493)	43.683(39.847,47.605)	6.944(6.328,7.588)	1.150(1.131,1.169)	5.962(3.427,8.932)	2.985(1.778,4.446)	18.351(11.532,28.814)	3.289(2.054,5.164)	0.248(0.194,0.303)	171.904(100.383,257.467)	67.626(40.713,99.890)	421.260(280.267,638.098)	69.830(46.396,105.741)	0.013(-0.053,0.079)
Islamic Republic of Pakistan	2886.677(2439.572,3340.841)	4.935(4.186,5.706)	5642.692(4933.994,6381.063)	4.428(3.870,5.021)	-0.413(-0.482,-0.344)	1297.829(782.399,1911.591)	2.596(1.557,3.841)	2746.511(1804.692,3841.425)	2.773(1.833,3.925)	0.070(-0.082,0.222)	32934.755(20838.163,47379.155)	57.907(36.393,83.831)	71586.342(48229.677,97471.877)	58.583(39.370,80.826)	-0.112(-0.243,0.020)
Central African Republic	23.032(19.356,27.005)	1.781(1.524,2.042)	45.480(38.944,52.600)	1.693(1.485,1.901)	-0.167(-0.199,-0.134)	13.940(4.139,26.937)	1.527(0.504,3.292)	25.606(8.887,52.994)	1.431(0.534,3.418)	-0.246(-0.314,-0.178)	438.365(134.307,858.157)	35.456(12.244,67.981)	842.123(300.940,1631.484)	33.741(12.825,69.872)	-0.220(-0.288,-0.152)
Republic of Burundi	44.346(37.337,51.539)	1.665(1.431,1.898)	101.758(87.450,117.550)	1.673(1.479,1.878)	0.010(-0.007,0.027)	27.464(8.144,48.573)	1.235(0.398,2.256)	44.151(14.790,94.278)	1.027(0.337,2.259)	-0.829(-0.991,-0.666)	872.657(248.057,1563.394)	30.301(10.033,53.057)	1425.806(560.775,2817.253)	24.481(9.196,50.039)	-0.901(-1.048,-0.753)
Democratic Republic of the Congo	317.554(266.545,369.156)	1.810(1.555,2.070)	854.793(736.279,983.764)	1.901(1.666,2.133)	0.194(0.149,0.239)	181.076(61.039,410.343)	1.441(0.470,3.675)	491.689(169.620,1335.411)	1.624(0.520,4.851)	0.400(0.257,0.542)	5632.018(2050.690,11528.368)	33.018(12.289,73.750)	14919.716(5881.984,35891.062)	37.123(14.129,97.530)	0.399(0.263,0.535)
Republic of the Congo	21.683(18.321,25.064)	1.844(1.595,2.090)	63.932(56.500,73.184)	1.944(1.745,2.152)	0.154(0.115,0.193)	14.406(4.492,30.786)	1.624(0.531,3.743)	30.350(11.630,57.841)	1.345(0.511,2.719)	-0.770(-0.849,-0.691)	432.209(141.037,854.890)	37.647(12.968,78.709)	950.068(397.609,1683.537)	31.684(13.249,58.934)	-0.722(-0.812,-0.631)
Gabonese Republic	11.413(9.832,13.145)	1.908(1.673,2.166)	24.585(21.760,27.574)	2.060(1.853,2.273)	0.212(0.188,0.236)	7.469(2.574,14.168)	1.468(0.514,2.898)	10.155(3.619,22.219)	1.153(0.418,2.534)	-0.885(-0.955,-0.816)	196.483(70.796,347.992)	33.496(12.435,60.222)	294.871(119.270,607.851)	26.816(10.862,55.941)	-0.826(-0.887,-0.764)
Republic of Equatorial Guinea	3.561(3.001,4.153)	1.748(1.504,2.013)	14.937(12.990,17.180)	2.127(1.889,2.366)	0.870(0.784,0.956)	2.334(0.735,4.501)	1.420(0.486,2.876)	5.158(1.747,11.114)	1.164(0.404,2.496)	-0.745(-0.803,-0.688)	69.765(22.319,139.043)	33.320(11.513,62.627)	168.306(65.284,341.926)	27.553(11.026,56.548)	-0.704(-0.770,-0.638)
Union of the Comoros	3.831(3.257,4.465)	1.721(1.489,1.959)	8.672(7.604,9.846)	1.598(1.419,1.787)	-0.292(-0.319,-0.266)	2.019(0.621,3.926)	1.149(0.357,2.303)	3.985(1.451,8.617)	0.901(0.322,1.973)	-0.943(-1.163,-0.722)	64.830(21.121,121.235)	27.899(9.619,52.832)	116.038(48.737,236.143)	22.005(9.150,45.413)	-0.960(-1.199,-0.721)
State of Eritrea	21.852(18.126,25.799)	1.488(1.292,1.695)	53.744(46.502,62.126)	1.474(1.318,1.646)	-0.128(-0.163,-0.094)	11.436(2.839,21.693)	1.127(0.350,1.975)	24.957(9.328,42.615)	1.020(0.397,1.793)	-0.399(-0.489,-0.310)	437.659(113.143,864.747)	29.040(9.058,52.148)	863.222(343.134,1448.267)	25.353(10.482,42.285)	-0.528(-0.616,-0.440)
Republic of Djibouti	3.031(2.544,3.560)	1.662(1.439,1.891)	13.443(11.679,15.538)	1.673(1.501,1.859)	-0.036(-0.081,0.009)	1.088(0.352,1.977)	0.951(0.334,1.748)	3.986(1.348,8.503)	0.751(0.264,1.547)	-0.860(-0.992,-0.729)	39.032(13.424,69.788)	22.854(8.603,40.111)	133.104(53.810,271.921)	18.399(7.417,36.503)	-0.802(-0.917,-0.686)
Federal Democratic Republic of Ethiopia	329.691(269.444,391.573)	1.435(1.211,1.664)	769.012(653.581,891.115)	1.445(1.254,1.635)	0.032(-0.016,0.079)	164.359(42.652,292.157)	0.902(0.264,1.616)	306.984(96.333,653.589)	0.757(0.228,1.651)	-0.816(-0.912,-0.719)	5418.607(1473.093,9656.824)	22.801(6.902,39.473)	9411.706(3682.937,18421.033)	18.247(6.706,37.185)	-0.992(-1.097,-0.886)
Republic of Madagascar	105.404(89.541,122.339)	1.855(1.616,2.101)	273.259(237.461,311.227)	1.990(1.772,2.219)	0.133(0.094,0.172)	75.451(26.991,133.667)	1.624(0.587,3.058)	164.862(62.006,330.784)	1.715(0.626,3.537)	0.080(0.030,0.130)	2429.898(824.470,4009.841)	38.570(14.903,67.365)	5845.937(2357.162,11427.639)	40.756(16.485,80.385)	0.075(0.027,0.124)
Republic of Kenya	167.703(139.849,197.962)	1.671(1.413,1.930)	476.380(405.358,555.540)	1.686(1.464,1.917)	-0.167(-0.238,-0.095)	72.428(18.819,206.438)	0.973(0.238,2.942)	240.278(62.441,758.154)	1.221(0.308,4.130)	0.838(0.772,0.904)	2207.784(756.167,5543.252)	22.836(7.427,61.199)	7129.931(2396.910,20416.508)	28.108(8.929,84.458)	0.785(0.694,0.877)
Republic of Malawi	62.889(52.060,74.061)	1.363(1.170,1.554)	132.387(113.383,153.551)	1.362(1.207,1.532)	-0.013(-0.025,-0.000)	29.977(9.435,55.394)	0.867(0.285,1.659)	66.928(24.737,134.292)	0.985(0.362,2.027)	0.302(0.218,0.385)	999.414(317.768,1700.461)	21.196(7.589,37.980)	2145.448(878.926,4025.455)	24.081(9.771,47.046)	0.290(0.198,0.382)
Republic of Mauritius	40.689(36.769,44.936)	5.435(4.918,5.950)	200.153(184.599,216.479)	10.664(9.905,11.414)	2.267(2.214,2.319)	18.809(17.426,20.227)	2.978(2.741,3.216)	162.063(146.975,173.311)	9.574(8.600,10.245)	4.248(3.711,4.787)	504.467(469.412,544.172)	67.882(63.400,73.126)	3505.124(3245.933,3724.896)	200.518(184.866,212.763)	3.863(3.340,4.389)
Republic of Mozambique	86.677(72.023,102.619)	1.260(1.073,1.452)	177.491(149.105,208.237)	1.202(1.052,1.366)	-0.241(-0.310,-0.171)	38.408(11.865,72.015)	0.712(0.243,1.404)	80.872(29.449,158.751)	0.793(0.306,1.626)	0.468(0.359,0.578)	1330.556(402.806,2436.184)	17.719(6.386,31.733)	2774.458(1097.871,5300.125)	19.800(8.238,37.673)	0.499(0.409,0.590)
Republic of Botswana	22.666(19.657,25.755)	3.674(3.218,4.098)	62.728(56.487,69.678)	3.634(3.308,3.962)	-0.109(-0.186,-0.031)	9.351(2.171,19.303)	2.136(0.504,4.529)	16.789(4.146,36.132)	1.437(0.359,3.083)	-1.213(-1.361,-1.065)	266.524(80.697,542.141)	46.420(13.808,94.275)	489.410(168.706,954.932)	32.774(11.232,64.798)	-1.082(-1.219,-0.944)
Republic of Zambia	52.429(44.120,61.329)	1.537(1.336,1.748)	148.192(127.671,170.773)	1.588(1.411,1.770)	0.074(0.022,0.125)	24.593(8.199,43.035)	0.938(0.334,1.696)	67.746(25.389,136.189)	1.048(0.383,2.130)	0.367(0.280,0.454)	824.040(281.354,1454.126)	23.135(8.873,38.803)	2286.978(942.871,4400.032)	26.189(10.883,50.651)	0.376(0.296,0.456)
Republic of Rwanda	54.454(45.817,63.828)	1.669(1.441,1.910)	129.768(111.711,148.856)	1.671(1.475,1.880)	-0.040(-0.121,0.041)	33.850(9.809,60.063)	1.293(0.428,2.233)	55.825(18.885,128.140)	0.992(0.328,2.330)	-1.332(-1.555,-1.109)	1163.547(330.813,2121.994)	32.309(10.512,55.846)	1794.400(724.470,3868.882)	24.339(9.472,53.632)	-1.435(-1.675,-1.194)
Republic of Zimbabwe	105.062(88.115,123.855)	2.023(1.757,2.299)	167.366(142.786,196.014)	1.866(1.648,2.087)	-0.300(-0.353,-0.247)	16.875(3.122,32.231)	0.527(0.098,1.004)	31.179(6.304,63.407)	0.561(0.115,1.139)	0.285(0.144,0.426)	519.782(183.394,861.967)	12.438(4.101,21.338)	1018.171(343.665,1864.285)	13.765(4.355,25.669)	0.372(0.220,0.525)
Republic of Benin	31.399(26.506,36.457)	1.322(1.154,1.506)	73.147(62.076,86.213)	1.012(0.894,1.137)	-0.877(-0.967,-0.786)	37.806(13.835,65.183)	2.023(0.726,3.587)	63.931(23.388,137.908)	1.372(0.488,3.028)	-1.194(-1.456,-0.931)	1007.621(373.686,1653.671)	45.235(17.409,76.933)	1888.195(742.607,3703.882)	31.160(12.100,65.222)	-1.143(-1.409,-0.876)
Republic of Uganda	127.258(108.130,149.267)	1.706(1.471,1.947)	321.926(277.621,370.108)	1.667(1.482,1.861)	-0.073(-0.150,0.004)	69.020(22.019,139.736)	1.173(0.372,2.474)	142.994(46.994,341.322)	1.047(0.344,2.599)	-0.612(-0.709,-0.515)	2139.699(749.078,4081.509)	27.600(9.875,54.598)	4673.968(1796.527,10621.254)	25.519(9.763,58.165)	-0.530(-0.625,-0.434)
Republic of Seychelles	0.769(0.654,0.882)	1.348(1.153,1.549)	1.898(1.662,2.156)	1.566(1.389,1.755)	0.362(0.287,0.438)	0.114(0.023,0.337)	0.202(0.040,0.596)	0.177(0.033,0.512)	0.172(0.032,0.507)	-0.434(-0.543,-0.325)	3.481(1.271,8.399)	5.978(2.162,14.395)	6.356(2.411,14.600)	5.446(2.062,12.711)	-0.220(-0.292,-0.148)
Federal Republic of Somalia	51.325(42.390,60.707)	1.657(1.416,1.899)	123.159(102.863,144.866)	1.450(1.272,1.638)	-0.448(-0.467,-0.428)	25.445(6.542,48.186)	1.236(0.374,2.290)	55.105(19.260,102.359)	0.984(0.369,1.852)	-0.710(-0.783,-0.637)	913.597(239.248,1766.228)	29.781(9.069,54.941)	1963.008(702.762,3663.286)	24.728(9.887,44.633)	-0.617(-0.686,-0.547)
United Republic of Tanzania	165.935(138.504,194.321)	1.303(1.118,1.484)	443.045(381.883,512.811)	1.375(1.214,1.537)	0.205(0.167,0.243)	80.958(27.218,148.971)	0.810(0.269,1.602)	187.079(62.579,419.604)	0.782(0.261,1.749)	-0.228(-0.276,-0.180)	2646.089(956.500,4529.553)	20.037(7.641,36.350)	6019.492(2395.911,12684.701)	19.595(7.763,41.927)	-0.150(-0.182,-0.118)
Kingdom of Eswatini	12.192(10.613,13.957)	3.647(3.221,4.074)	20.652(18.469,23.179)	3.106(2.830,3.416)	-0.631(-0.666,-0.596)	5.036(1.250,10.390)	2.133(0.523,4.508)	8.395(2.388,16.611)	1.742(0.501,3.356)	-0.432(-0.596,-0.268)	146.524(44.494,288.387)	47.164(14.288,93.994)	254.794(84.211,494.988)	41.750(13.900,79.392)	-0.243(-0.433,-0.053)
Republic of South Africa	1184.412(1012.051,1371.624)	5.291(4.496,6.090)	2233.524(1936.539,2540.807)	4.611(4.009,5.211)	-0.660(-0.842,-0.478)	439.350(247.044,654.462)	2.350(1.287,3.593)	893.507(649.084,1265.794)	2.194(1.608,3.100)	-0.491(-0.773,-0.207)	12120.630(7743.202,16434.865)	54.313(33.062,76.235)	23448.427(17434.395,32908.182)	50.170(37.168,70.117)	-0.479(-0.739,-0.218)
Republic of Cameroon	75.643(64.558,87.474)	1.402(1.228,1.596)	186.099(157.723,218.216)	1.039(0.920,1.170)	-1.003(-1.128,-0.879)	90.838(34.471,154.770)	2.374(0.905,4.181)	177.692(66.124,331.640)	1.566(0.589,2.970)	-1.270(-1.507,-1.033)	2588.485(988.133,4218.685)	53.024(20.886,89.532)	5502.121(2217.286,9768.305)	36.766(14.626,67.231)	-1.098(-1.325,-0.871)
Republic of Namibia	26.169(22.819,29.769)	3.714(3.269,4.165)	55.469(49.911,61.364)	3.514(3.206,3.830)	-0.263(-0.314,-0.213)	10.721(2.557,22.386)	2.074(0.485,4.509)	21.488(5.321,44.974)	1.860(0.466,3.842)	-0.449(-0.541,-0.356)	300.915(89.136,597.671)	45.592(13.236,92.511)	599.103(188.552,1214.894)	42.238(13.161,85.494)	-0.365(-0.464,-0.266)
Kingdom of Lesotho	30.096(26.034,34.702)	3.389(2.954,3.864)	37.389(33.404,41.739)	3.110(2.822,3.426)	-0.314(-0.352,-0.276)	12.006(2.751,24.105)	1.603(0.364,3.280)	14.693(3.516,30.826)	1.554(0.385,3.132)	0.196(0.030,0.363)	305.077(92.358,587.281)	35.401(10.428,69.118)	418.360(128.966,829.347)	37.043(11.270,73.767)	0.411(0.226,0.597)
Burkina Faso	52.757(43.693,62.215)	1.046(0.893,1.211)	104.029(85.995,123.824)	0.813(0.700,0.932)	-0.884(-0.927,-0.841)	46.779(15.220,79.339)	1.250(0.424,2.188)	79.563(30.277,150.075)	0.952(0.363,1.853)	-0.944(-1.076,-0.812)	1370.650(432.380,2322.761)	28.183(9.759,46.487)	2430.070(945.174,4139.961)	21.843(8.891,40.013)	-0.857(-0.997,-0.717)
Republic of Côte d'Ivoire	77.260(64.366,91.929)	1.390(1.210,1.591)	173.482(146.912,202.328)	1.071(0.949,1.200)	-0.881(-1.026,-0.737)	70.529(24.523,122.161)	2.166(0.783,3.835)	141.626(49.255,276.759)	1.455(0.516,2.942)	-1.201(-1.439,-0.963)	2206.142(792.666,3731.949)	48.113(18.060,83.197)	4415.844(1664.377,8190.016)	33.593(12.550,64.164)	-1.061(-1.299,-0.822)
Republic of Cabo Verde	1.708(1.393,2.022)	0.733(0.607,0.869)	4.349(3.669,5.082)	0.808(0.697,0.930)	0.391(0.339,0.443)	6.095(1.622,12.947)	2.552(0.684,5.424)	4.701(1.777,8.821)	1.107(0.418,2.065)	-2.449(-3.170,-1.723)	137.688(42.015,278.738)	58.187(17.606,118.158)	115.974(48.311,221.615)	25.030(10.335,47.291)	-2.431(-3.116,-1.742)
Republic of the Gambia	6.046(5.060,7.130)	1.319(1.145,1.505)	14.125(11.990,16.588)	1.053(0.932,1.191)	-0.802(-0.904,-0.701)	6.536(2.228,11.778)	2.119(0.730,3.909)	15.098(5.816,30.998)	1.673(0.650,3.499)	-0.716(-1.018,-0.414)	192.016(66.717,329.341)	47.674(17.258,84.537)	438.031(184.996,848.441)	38.461(15.792,76.359)	-0.694(-1.006,-0.382)
Republic of Ghana	132.602(114.756,152.257)	1.776(1.556,2.017)	336.762(296.553,380.396)	1.640(1.489,1.806)	-0.421(-0.631,-0.211)	77.101(26.959,125.951)	1.442(0.514,2.382)	213.219(87.482,357.503)	1.469(0.596,2.425)	0.227(0.129,0.325)	2385.631(878.416,3939.716)	33.509(12.929,53.641)	6346.311(2800.101,10446.548)	33.886(14.893,55.114)	0.201(0.103,0.299)
Republic of Guinea	48.618(41.792,56.146)	1.335(1.164,1.518)	76.818(65.414,89.983)	1.045(0.927,1.177)	-0.775(-0.889,-0.662)	57.876(21.592,99.137)	1.927(0.726,3.377)	78.831(30.524,162.521)	1.532(0.576,3.294)	-0.577(-0.790,-0.364)	1501.592(563.967,2454.032)	42.698(16.727,70.611)	2208.236(920.169,4240.406)	34.756(14.277,70.173)	-0.494(-0.694,-0.295)
Republic of Guinea-Bissau	6.507(5.501,7.611)	1.331(1.156,1.524)	10.950(9.162,13.034)	0.990(0.873,1.121)	-0.966(-1.081,-0.852)	8.713(2.598,16.556)	2.478(0.834,4.383)	10.978(4.342,19.141)	1.703(0.716,3.033)	-1.049(-1.305,-0.793)	260.411(75.705,511.838)	58.023(18.358,108.358)	362.298(144.175,612.787)	40.531(16.880,69.972)	-0.999(-1.244,-0.754)
Republic of Mali	66.174(56.345,77.028)	1.357(1.167,1.557)	148.664(129.255,169.877)	1.208(1.083,1.347)	-0.403(-0.469,-0.337)	97.873(31.470,167.277)	2.810(0.937,4.932)	195.882(67.557,407.611)	2.441(0.828,5.171)	-0.387(-0.490,-0.283)	2838.139(909.351,4779.609)	65.424(22.077,109.515)	5892.085(2196.907,11747.171)	57.329(20.496,118.300)	-0.371(-0.468,-0.274)
Islamic Republic of Mauritania	15.293(13.045,17.713)	1.323(1.149,1.513)	28.404(24.775,32.639)	1.063(0.946,1.186)	-0.738(-0.855,-0.620)	18.865(6.643,32.107)	2.089(0.753,3.509)	25.764(9.894,49.459)	1.326(0.497,2.578)	-1.474(-1.841,-1.107)	491.979(182.597,808.982)	46.114(17.219,76.217)	684.973(293.005,1254.906)	29.510(12.316,54.899)	-1.457(-1.810,-1.104)
Republic of Chad	39.959(33.701,46.148)	1.244(1.070,1.413)	83.076(70.119,97.909)	1.029(0.908,1.171)	-0.596(-0.670,-0.522)	48.405(16.493,86.809)	1.851(0.652,3.275)	79.988(31.518,149.967)	1.544(0.605,3.005)	-0.472(-0.672,-0.271)	1259.179(438.959,2178.608)	41.295(14.790,72.240)	2410.741(991.763,4285.012)	35.386(14.635,65.227)	-0.359(-0.544,-0.173)
Republic of Liberia	17.061(14.149,20.180)	1.298(1.105,1.493)	32.937(27.269,39.458)	1.116(0.970,1.275)	-0.446(-0.508,-0.384)	20.970(7.084,38.747)	2.035(0.699,3.866)	28.871(9.774,62.382)	1.533(0.506,3.502)	-0.805(-1.086,-0.523)	564.825(197.867,987.166)	44.810(16.300,82.221)	894.435(338.770,1810.773)	35.063(12.816,73.935)	-0.668(-0.958,-0.377)
Republic of Senegal	52.874(45.049,61.326)	1.388(1.213,1.576)	109.056(93.762,125.952)	1.121(0.989,1.250)	-0.683(-0.797,-0.568)	59.329(20.240,100.351)	2.046(0.718,3.511)	105.328(40.212,210.157)	1.511(0.563,3.041)	-0.801(-1.181,-0.419)	1645.713(566.080,2679.080)	45.840(16.683,75.781)	2917.088(1232.444,5464.561)	34.253(14.069,65.652)	-0.738(-1.106,-0.368)
Federal Republic of Nigeria	711.629(583.597,844.389)	1.366(1.144,1.603)	1381.632(1159.888,1644.765)	1.132(0.973,1.298)	-0.603(-0.630,-0.576)	576.767(210.315,941.586)	1.493(0.554,2.436)	960.149(350.113,1807.064)	1.238(0.452,2.311)	-0.611(-0.662,-0.559)	14950.276(5849.422,23657.764)	32.722(12.893,52.286)	26938.240(10934.698,48502.282)	27.077(10.915,49.967)	-0.636(-0.696,-0.576)
Democratic Republic of Sao Tome and Principe	1.594(1.399,1.814)	2.320(2.050,2.615)	3.540(3.202,3.939)	2.505(2.290,2.758)	0.165(0.031,0.298)	2.614(0.881,4.814)	4.318(1.471,7.962)	3.827(1.414,8.349)	3.827(1.437,8.033)	-0.361(-0.428,-0.295)	65.191(23.009,115.215)	95.877(34.102,172.700)	107.690(41.191,239.983)	87.608(34.053,190.096)	-0.356(-0.449,-0.264)
Republic of Sierra Leone	30.131(25.265,35.013)	1.260(1.085,1.438)	51.208(43.155,60.406)	0.982(0.862,1.115)	-0.795(-0.929,-0.660)	35.399(11.683,62.845)	1.888(0.641,3.452)	47.191(16.794,98.737)	1.377(0.486,2.962)	-0.873(-1.136,-0.609)	921.503(312.622,1566.486)	41.604(14.568,72.912)	1378.119(527.574,2660.670)	31.574(12.040,63.857)	-0.712(-0.990,-0.433)
American Samoa	0.804(0.704,0.923)	2.305(2.066,2.597)	0.956(0.863,1.064)	1.961(1.771,2.171)	-0.499(-0.529,-0.470)	0.336(0.195,0.458)	1.259(0.744,1.727)	0.382(0.264,0.635)	0.862(0.596,1.440)	-1.200(-1.431,-0.968)	15.880(9.803,21.347)	43.724(26.942,58.055)	14.661(10.447,23.507)	30.056(21.391,48.077)	-1.272(-1.463,-1.081)
Bermuda	2.972(2.734,3.211)	4.739(4.358,5.098)	8.205(7.609,8.821)	6.583(6.167,7.032)	1.183(1.092,1.274)	1.630(1.376,1.899)	2.798(2.367,3.255)	5.375(4.517,6.444)	3.692(3.100,4.427)	1.217(0.992,1.442)	38.291(32.753,44.706)	61.791(52.964,71.943)	103.008(87.918,122.323)	81.371(68.974,96.406)	1.158(0.933,1.384)
Greenland	3.885(3.494,4.291)	10.429(9.356,11.530)	7.528(6.770,8.286)	11.120(10.161,12.075)	0.275(0.246,0.304)	1.246(0.710,1.690)	4.724(2.502,6.699)	2.056(0.879,3.097)	3.567(1.458,5.393)	-0.579(-0.776,-0.381)	35.937(24.198,46.412)	107.780(66.106,145.043)	55.940(30.693,78.307)	85.036(45.995,118.850)	-0.471(-0.634,-0.307)
Northern Mariana Islands	1.545(1.325,1.783)	4.384(3.871,4.928)	2.348(2.083,2.632)	4.275(3.881,4.703)	-0.232(-0.357,-0.106)	0.704(0.476,0.982)	2.986(2.119,4.089)	0.833(0.490,1.469)	1.892(1.161,3.372)	-1.593(-1.992,-1.193)	34.103(23.541,47.372)	95.486(69.385,129.461)	30.802(19.668,49.571)	60.282(39.378,97.641)	-1.598(-1.935,-1.259)
Togolese Republic	21.265(17.781,24.940)	1.281(1.115,1.464)	52.044(44.153,60.693)	0.972(0.855,1.109)	-0.949(-1.073,-0.825)	21.663(7.770,38.091)	1.998(0.734,3.617)	51.423(18.585,106.973)	1.557(0.567,3.377)	-0.732(-0.964,-0.499)	657.284(238.748,1093.181)	45.140(17.441,78.805)	1585.888(624.242,3082.553)	36.253(13.882,73.850)	-0.614(-0.845,-0.382)
Guam	8.538(7.911,9.201)	7.546(7.033,8.078)	11.099(10.324,11.962)	6.041(5.671,6.474)	-0.761(-0.803,-0.718)	3.586(2.616,4.492)	4.677(3.358,6.023)	4.094(3.119,6.089)	2.090(1.611,3.056)	-1.968(-2.208,-1.728)	149.092(112.256,179.945)	140.540(106.061,171.540)	145.039(118.883,198.893)	79.603(65.448,108.962)	-1.350(-1.534,-1.164)
Republic of the Niger	47.645(39.943,56.334)	1.318(1.143,1.509)	110.406(92.967,130.605)	0.974(0.854,1.104)	-0.978(-1.061,-0.894)	48.115(16.033,85.334)	2.034(0.717,3.581)	102.404(38.001,207.368)	1.466(0.531,3.096)	-0.875(-1.135,-0.614)	1476.452(479.334,2667.608)	46.118(16.699,81.235)	3029.883(1240.499,5699.275)	32.311(12.630,63.882)	-0.962(-1.234,-0.689)
Cook Islands	0.468(0.422,0.525)	3.033(2.756,3.355)	0.611(0.555,0.669)	2.798(2.541,3.075)	-0.334(-0.362,-0.307)	0.168(0.113,0.282)	1.293(0.891,2.192)	0.211(0.105,0.413)	0.906(0.452,1.783)	-1.289(-1.404,-1.175)	7.166(5.051,11.267)	44.852(31.560,71.653)	6.582(3.726,11.987)	31.239(17.274,56.502)	-1.366(-1.495,-1.236)
Principality of Monaco	2.178(1.931,2.431)	3.733(3.336,4.159)	3.371(3.063,3.696)	4.148(3.782,4.524)	0.411(0.321,0.500)	1.807(1.241,2.479)	2.337(1.622,3.137)	2.908(1.980,4.182)	2.642(1.831,3.810)	0.514(0.375,0.653)	34.135(25.010,45.115)	53.312(39.976,68.913)	51.796(37.078,70.433)	58.192(42.400,78.911)	0.354(0.218,0.490)
Tokelau	0.046(0.042,0.051)	3.387(3.076,3.724)	0.046(0.043,0.050)	3.270(3.013,3.565)	-0.135(-0.148,-0.122)	0.022(0.011,0.038)	1.658(0.855,2.854)	0.027(0.016,0.044)	1.869(1.126,3.086)	-0.222(-0.470,0.026)	0.846(0.452,1.443)	58.363(32.080,99.913)	1.152(0.708,1.822)	83.055(51.601,132.273)	-0.075(-0.562,0.415)
Republic of Nauru	0.266(0.238,0.297)	3.783(3.445,4.166)	0.311(0.283,0.339)	3.610(3.329,3.899)	-0.148(-0.238,-0.059)	0.116(0.059,0.215)	1.978(1.068,3.665)	0.128(0.061,0.252)	1.910(0.958,3.772)	-0.130(-0.180,-0.080)	5.923(3.205,10.586)	73.735(41.224,131.878)	6.127(3.133,11.503)	67.924(35.279,125.921)	-0.299(-0.340,-0.259)
Puerto Rico	90.494(82.211,99.470)	2.529(2.300,2.770)	254.759(232.274,277.069)	4.064(3.727,4.402)	1.617(1.408,1.827)	55.162(50.669,59.657)	1.589(1.462,1.715)	226.684(188.207,266.801)	2.856(2.351,3.350)	1.932(1.554,2.311)	1348.609(1253.488,1440.779)	37.558(34.983,40.171)	4297.495(3603.445,5013.422)	68.426(57.192,79.963)	2.008(1.626,2.392)
Republic of San Marino	0.531(0.466,0.599)	1.716(1.492,1.961)	0.934(0.834,1.043)	1.576(1.394,1.776)	-0.164(-0.304,-0.023)	0.224(0.147,0.318)	0.597(0.393,0.843)	0.345(0.184,0.593)	0.385(0.207,0.667)	-0.385(-0.763,-0.006)	4.654(3.402,6.219)	13.308(9.826,17.550)	6.701(4.213,10.792)	9.344(5.987,14.917)	-0.309(-0.599,-0.017)
Republic of Niue	0.075(0.068,0.082)	3.536(3.226,3.885)	0.067(0.061,0.073)	3.452(3.159,3.760)	-0.102(-0.127,-0.077)	0.040(0.028,0.065)	1.773(1.202,2.864)	0.034(0.021,0.057)	1.873(1.166,3.061)	-0.481(-0.728,-0.233)	1.418(1.007,2.116)	63.960(45.060,96.032)	1.411(0.932,2.157)	85.006(56.186,133.466)	-0.297(-0.749,0.157)
Republic of Palau	0.521(0.468,0.576)	3.917(3.570,4.303)	0.796(0.722,0.880)	3.726(3.445,4.052)	-0.217(-0.254,-0.181)	0.187(0.118,0.305)	1.688(1.092,2.800)	0.292(0.183,0.497)	1.599(1.030,2.732)	-0.092(-0.172,-0.012)	8.627(5.605,13.383)	62.905(41.532,97.198)	11.921(7.850,18.823)	60.932(40.615,95.312)	-0.042(-0.111,0.028)
Saint Kitts and Nevis	0.765(0.687,0.854)	2.159(1.956,2.367)	2.346(2.139,2.566)	3.318(3.072,3.575)	1.584(1.518,1.650)	0.350(0.294,0.411)	0.947(0.797,1.104)	0.957(0.798,1.122)	1.717(1.451,1.980)	2.589(2.214,2.965)	8.448(7.111,9.909)	22.856(19.311,26.812)	24.773(20.816,29.346)	37.957(32.360,44.447)	2.182(1.831,2.535)
Tuvalu	0.260(0.234,0.290)	3.326(3.025,3.662)	0.403(0.369,0.437)	3.467(3.201,3.751)	0.092(0.066,0.118)	0.129(0.066,0.236)	1.900(1.016,3.432)	0.160(0.085,0.285)	1.574(0.857,2.803)	-0.604(-0.656,-0.552)	5.663(2.955,10.124)	68.638(36.944,120.999)	6.434(3.729,10.608)	56.003(32.535,93.486)	-0.689(-0.739,-0.639)
United States Virgin Islands	2.676(2.409,2.981)	3.046(2.756,3.357)	7.382(6.760,8.066)	4.548(4.212,4.897)	1.524(1.405,1.644)	1.257(0.939,1.846)	1.751(1.288,2.632)	2.276(1.495,3.444)	1.355(0.876,2.046)	-0.586(-0.874,-0.298)	34.889(27.054,50.193)	40.416(31.087,57.865)	52.898(36.900,76.143)	35.177(23.431,52.119)	-0.095(-0.334,0.144)
Republic of South Sudan	50.029(42.661,58.572)	1.735(1.511,1.981)	68.728(59.405,79.173)	1.499(1.329,1.666)	-0.462(-0.482,-0.442)	29.529(9.310,60.541)	1.225(0.401,2.551)	36.826(13.595,77.914)	1.080(0.406,2.379)	-0.535(-0.730,-0.339)	887.632(281.733,1761.092)	29.318(10.239,57.562)	1200.899(466.545,2321.149)	25.972(10.476,53.425)	-0.519(-0.752,-0.286)
Republic of Sudan	218.614(183.102,259.001)	2.021(1.725,2.353)	591.738(515.397,680.417)	2.304(2.053,2.574)	0.502(0.445,0.560)	4.578(0.054,18.464)	0.053(0.001,0.200)	40.337(3.152,138.804)	0.226(0.018,0.796)	6.033(5.448,6.622)	382.992(161.275,840.026)	3.409(1.460,6.970)	1879.745(618.984,4733.622)	7.821(2.460,19.965)	3.365(3.073,3.658)

## Sheet: Tab.3
Table S3. Global and Male/Female AAPC of ILD
		Gender			Stage
		Both gender	Male	Female	Slope1	Slope2	Slope3	Slope4
	Incidence	0.025(0.024,0.026)	0.028(0.027,0.030)	0.021(0.021,0.022)	0.656(0.186,1.129)	1.005(0.961,1.049)	1.679(1.204,2.156)	-0.200(-0.256,-0.145)
	Deaths	0.026(0.025,0.027)	0.030(0.029,0.032)	0.022(0.021,0.023)	1.326(0.226,2.439)	2.294(2.144,2.445)	1.337(1.206,1.468)	-0.428(-0.795,-0.060)
	DALYs	0.350(0.335,0.366)	0.361(0.334,0.388)	0.319(0.304,0.333)	1.371(1.305,1.437)	0.954(0.801,1.107)	0.259(0.073,0.445)	-1.257(-1.940,-0.569)

## Sheet: Tab.4
Table S4. Decomposition analysis for global, male, female, by SDI regions
		Overall Difference	Aging	Population	Epidemiological Change	Aging Percentage	Population Percentage	Epidemiological Change Percentage
Incidence
SEX
	global all gender	232826	88238.9	99517.2	45069.8	37.9	42.74	19.36
	global male	128417	52701.4	54167.4	21548.4	41.04	42.18	16.78
	global female	104409	37363.3	45284.2	21761.3	35.79	43.37	20.84
Region
	Middle SDIBoth	58946.7	26565.9	21403.3	10977.5	45.07	36.31	18.62
	High-middle SDIBoth	30385.7	8090.6	14999.5	7295.65	26.63	49.36	24.01
	Low-middle SDIBoth	42811.3	20802.8	18136.7	3871.84	48.59	42.36	9.04
	High SDIBoth	90008.9	15537.7	40156.7	34314.5	17.26	44.61	38.12
	Low SDIBoth	10596.1	5526.77	4803.61	265.69	52.16	45.33	2.51
	East AsiaBoth	30568	11909.2	12401.2	6257.53	38.96	40.57	20.47
	OceaniaBoth	263.99	127.55	104.27	32.17	48.31	39.5	12.19
	Southeast AsiaBoth	7406.65	3423.02	2701.76	1281.86	46.22	36.48	17.31
	Central AsiaBoth	1176.15	1733.82	1166.29	-1723.96	147.41	99.16	-146.58
	Eastern EuropeBoth	-2639.19	-1389.91	1655.41	-2904.7	52.66	-62.72	110.06
	Central EuropeBoth	383.91	-870.97	1525.87	-270.99	-226.87	397.45	-70.59
	AustralasiaBoth	2593.95	706.66	709	1178.29	27.24	27.33	45.42
	Southern Latin AmericaBoth	5727.09	1168.63	1992.97	2565.49	20.41	34.8	44.8
	High-income Asia PacificBoth	24969.3	5015.05	11293.2	8660.99	20.08	45.23	34.69
	Central Sub-Saharan AfricaBoth	815.53	443.59	313.33	58.61	54.39	38.42	7.19
	Central Latin AmericaBoth	8788.05	4276.41	2697.3	1814.34	48.66	30.69	20.65
	Tropical Latin AmericaBoth	4059.5	2326.86	1657.79	74.85	57.32	40.84	1.84
	Andean Latin AmericaBoth	9397.96	4068.84	2372.69	2956.43	43.29	25.25	31.46
	Western EuropeBoth	24672.4	50.33	11538.6	13083.4	0.2	46.77	53.03
	South AsiaBoth	60313.2	32466.6	24087.2	3759.38	53.83	39.94	6.23
	High-income North AmericaBoth	38275.6	7075.56	17344.5	13855.6	18.49	45.31	36.2
	Western Sub-Saharan AfricaBoth	1544.55	1075.85	837.68	-368.98	69.65	54.23	-23.89
	CaribbeanBoth	609.54	166.96	253.82	188.76	27.39	41.64	30.97
	Eastern Sub-Saharan AfricaBoth	1915.99	1034.21	842.89	38.88	53.98	43.99	2.03
	North Africa and Middle EastBoth	10787.3	4875.56	3393.77	2517.97	45.2	31.46	23.34
	Southern Sub-Saharan AfricaBoth	1196.53	652.69	752.9	-209.07	54.55	62.92	-17.47
Deaths
SEX
	global all gender	133255	50880.7	42209.8	40164.7	38.18	31.68	30.14
	global male	71874.1	30778.8	23218.5	17876.8	42.82	32.3	24.87
	global female	61381	21499.9	18965.8	20915.3	35.03	30.9	34.07
Region
	High-middle SDIBoth	14613.1	5738.76	5530.27	3344.11	39.27	37.84	22.88
	High SDIBoth	61668.3	14837	17287.2	29544.1	24.06	28.03	47.91
	Middle SDIBoth	24349.1	12211.7	7350.59	4786.86	50.15	30.19	19.66
	Low SDIBoth	6605.89	3259.43	2853.94	492.52	49.34	43.2	7.46
	Low-middle SDIBoth	25964.9	12331	9331.52	4302.39	47.49	35.94	16.57
	Central AsiaBoth	-85.17	75.74	276.37	-437.28	-88.92	-324.49	513.41
	East AsiaBoth	5147.62	3292.37	2038.8	-183.55	63.96	39.61	-3.57
	OceaniaBoth	114.15	59	46.89	8.26	51.68	41.08	7.24
	Eastern EuropeBoth	-1706.67	-247.75	860.92	-2319.84	14.52	-50.44	135.93
	Southeast AsiaBoth	1217.87	-8106.53	2217.47	7106.94	-665.63	182.08	583.56
	Central EuropeBoth	665.92	52.3	711.14	-97.52	7.85	106.79	-14.64
	CaribbeanBoth	464.53	133.95	141.25	189.33	28.84	30.41	40.76
	AustralasiaBoth	1640.35	478.55	342.13	819.67	29.17	20.86	49.97
	High-income North AmericaBoth	21671.7	4052.71	6562.02	11056.9	18.7	30.28	51.02
	Western Sub-Saharan AfricaBoth	1054.18	747.85	716.41	-410.08	70.94	67.96	-38.9
	North Africa and Middle EastBoth	2132.33	-17692.1	3891.68	15932.8	-829.71	182.51	747.2
	Southern Latin AmericaBoth	3216.36	834.22	941.12	1441.02	25.94	29.26	44.8
	Tropical Latin AmericaBoth	3680.51	1522.67	873.86	1283.98	41.37	23.74	34.89
	Southern Sub-Saharan AfricaBoth	492.71	237.71	277.94	-22.94	48.24	56.41	-4.66
	Central Sub-Saharan AfricaBoth	407.03	224.57	169.53	12.92	55.17	41.65	3.17
	Eastern Sub-Saharan AfricaBoth	797.36	459.21	406.69	-68.54	57.59	51	-8.6
	South AsiaBoth	37202	20530.6	12890.5	3780.95	55.19	34.65	10.16
	High-income Asia PacificBoth	20970.6	9145.39	5082.18	6743.03	43.61	24.23	32.15
	Andean Latin AmericaBoth	4922.59	2425.47	1319.03	1178.1	49.27	26.8	23.93
	Western EuropeBoth	23893.7	3001.84	6325.24	14566.6	12.56	26.47	60.96
	Central Latin AmericaBoth	5355.5	2241.75	1232.06	1881.7	41.86	23.01	35.14
DALYs
SEX
	global all gender	2.54112e+06	969054	995347	576721	38.13	39.17	22.7
	global male	1.38414e+06	589258	552327	242551	42.57	39.9	17.52
	global female	1.15699e+06	400386	442205	314395	34.61	38.22	27.17
Region
	Low SDIBoth	165184	85640.8	77578.1	1964.82	51.85	46.96	1.19
	Middle SDIBoth	542200	250706	192175	99319	46.24	35.44	18.32
	High-middle SDIBoth	247997	93937.2	133915	20144.9	37.88	54	8.12
	Low-middle SDIBoth	589949	279734	237422	72793	47.42	40.24	12.34
	High SDIBoth	994725	207857	355388	431481	20.9	35.73	43.38
	Eastern EuropeBoth	-45027.2	-12942.4	23843.3	-55928.1	28.74	-52.95	124.21
	AustralasiaBoth	27327.9	7233.65	6313.19	13781	26.47	23.1	50.43
	High-income North AmericaBoth	371719	70355.5	142285	159078	18.93	38.28	42.8
	Tropical Latin AmericaBoth	75133	30265.2	22308.8	22558.9	40.28	29.69	30.03
	Western EuropeBoth	371393	22463.8	120486	228443	6.05	32.44	61.51
	Western Sub-Saharan AfricaBoth	33025.1	23462.3	20317.8	-10755	71.04	61.52	-32.57
	Central Sub-Saharan AfricaBoth	12447.5	6981.76	5259.08	206.62	56.09	42.25	1.66
	North Africa and Middle EastBoth	67699	32340.2	22550.3	12808.6	47.77	33.31	18.92
	Eastern Sub-Saharan AfricaBoth	25435	14662.6	13157.3	-2384.86	57.65	51.73	-9.38
	Southern Sub-Saharan AfricaBoth	12568.8	6399.71	7525.06	-1355.95	50.92	59.87	-10.79
	Andean Latin AmericaBoth	87728.1	43576.1	26961.8	17190.3	49.67	30.73	19.59
	High-income Asia PacificBoth	300475	120513	97067	82895.5	40.11	32.3	27.59
	Southeast AsiaBoth	36553.1	18040.7	14849.5	3662.86	49.35	40.62	10.02
	CaribbeanBoth	10675.5	2250.53	3687.27	4737.76	21.08	34.54	44.38
	Southern Latin AmericaBoth	58250	12941.7	20166	25142.3	22.22	34.62	43.16
	Central Latin AmericaBoth	124455	48554.6	31932.9	43967.2	39.01	25.66	35.33
	Central AsiaBoth	-340.97	2837.67	8118.66	-11297.3	-832.24	-2381.05	3313.29
	South AsiaBoth	839616	456305	323402	59908.2	54.35	38.52	7.14
	Central EuropeBoth	8363.63	-5475.82	19222.8	-5383.36	-65.47	229.84	-64.37
	East AsiaBoth	118821	72587.1	64861.6	-18628	61.09	54.59	-15.68
	OceaniaBoth	4805.43	2309.46	2061.68	434.3	48.06	42.9	9.04

## Sheet: Tab.5
Table S5. Frontier analysis of ILD in all countries and regions
	DALYs
	val	SDI	frontier	effect difference	trend
Afghanistan	7.94581176474273	0.3372	3.21376232290074	4.73204944184199	Increase
Albania	21.6652117354192	0.70685	1.99336798652766	19.6718437488915	Decrease
Algeria	7.41717507088176	0.659501	1.99336798652766	5.4238070843541	Increase
American Samoa	30.0557045639261	0.723728	1.99336798652766	28.0623365773984	Decrease
Andorra	43.4346298959392	0.869444	1.99336798652766	41.4412619094116	Decrease
Angola	24.9354368440578	0.453722	3.20248212242331	21.7329547216345	Decrease
Antigua and Barbuda	23.0381165112312	0.749887	1.99336798652766	21.0447485247035	Increase
Argentina	73.8416792482087	0.723123	1.99336798652766	71.848311261681	Increase
Armenia	31.0039439140779	0.701833	1.99336798652766	29.0105759275502	Decrease
Australia	60.6497751255346	0.844253	1.99336798652766	58.656407139007	Increase
Austria	27.3188035227921	0.853837	1.99336798652766	25.3254355362644	Increase
Azerbaijan	22.4259213524501	0.694851	1.99336798652766	20.4325533659225	Decrease
Bahamas	67.2133796155661	0.805021	1.99336798652766	65.2200116290384	Increase
Bahrain	62.065555991846	0.753043	1.99336798652766	60.0721880053183	Increase
Bangladesh	63.1339105245242	0.492421	2.3036863020655	60.8302242224587	Decrease
Barbados	40.2172651312486	0.746749	1.99336798652766	38.2238971447209	Increase
Belarus	9.01018237766317	0.784485	1.99336798652766	7.01681439113551	Decrease
Belgium	45.768941380499	0.853654	1.99336798652766	43.7755733939714	Increase
Belize	119.549	0.610229	1.99336798652766	117.555543543072	Increase
Benin	31.160347318707	0.373487	3.20248212242331	27.9578651962836	Decrease
Bermuda	81.3705662444854	0.821365	1.99336798652766	79.3771982579577	Increase
Bhutan	69.8295652160606	0.473062	2.3036863020655	67.5258789139951	Increase
Bolivia (Plurinational State of)	184.192454598953	0.599011	1.99336798652766	182.199086612425	Increase
Bosnia and Herzegovina	15.7762800752342	0.723078	1.99336798652766	13.7829120887065	Decrease
Botswana	32.7739213466606	0.642722	1.99336798652766	30.7805533601329	Decrease
Brazil	40.8440919252702	0.653044	1.99336798652766	38.8507239387426	Increase
Brunei Darussalam	60.8967366588444	0.810234	1.99336798652766	58.9033686723168	Decrease
Bulgaria	14.3859524023521	0.768151	1.99336798652766	12.3925844158244	Increase
Burkina Faso	21.8430226501906	0.285118	3.21376232290074	18.6292603272898	Decrease
Burundi	24.4812506864756	0.289374	3.21376232290074	21.2674883635748	Decrease
Cabo Verde	25.0304975152716	0.533535	2.12077	22.9097304656966	Decrease
Cambodia	5.27009313724744	0.473621	2.3036863020655	2.96640683518194	Increase
Cameroon	36.7662669032538	0.479691	2.3036863020655	34.4625806011883	Decrease
Canada	80.2251638814563	0.873171	1.99336798652766	78.2317958949287	Increase
Central African Republic	33.7410006920208	0.309168	3.21376232290074	30.5272383691201	Decrease
Chad	35.385591845911	0.240436	3.21376232290074	32.1718295230103	Decrease
Chile	161.708244550922	0.771515	1.99336798652766	159.714876564394	Increase
China	10.8149588715305	0.72163	1.99336798652766	8.8215908850028	Decrease
Colombia	35.0682190507701	0.655443	1.99336798652766	33.0748510642425	Increase
Comoros	22.0045965797243	0.475979	2.3036863020655	19.7009102776587	Decrease
Congo	31.6837382475805	0.583075	1.99336798652766	29.6903702610529	Decrease
Cook Islands	31.2386101405065	0.77911	1.99336798652766	29.2452421539788	Decrease
Costa Rica	77.1701382817048	0.70034	1.99336798652766	75.1767702951772	Increase
Croatia	10.4540320200844	0.798341	1.99336798652766	8.46066403355677	Increase
Cuba	9.05265270087855	0.66873	1.99336798652766	7.05928471435089	Increase
Cyprus	81.336957741667	0.835631	1.99336798652766	79.3435897551393	Decrease
Czechia	37.6131206725417	0.82845	1.99336798652766	35.6197526860141	Increase
C么te d'Ivoire	33.5931765760651	NA	1.99336798652766	31.5998085895375	Decrease
Democratic People's Republic of Korea	11.2556005324432	0.569855	1.99702268227213	9.25857785017108	Increase
Democratic Republic of the Congo	37.1226466214048	0.38318	3.20248212242331	33.9201644989815	Increase
Denmark	50.0871081296557	0.896424	1.99336798652766	48.0937401431281	Increase
Djibouti	18.3991806848117	0.487958	2.3036863020655	16.0954943827462	Decrease
Dominica	27.2267144622861	0.746967	1.99336798652766	25.2333464757584	Increase
Dominican Republic	13.2184580783256	0.619388	1.99336798652766	11.2250900917979	Increase
Ecuador	147.186211322819	0.661017	1.99336798652766	145.192843336291	Increase
Egypt	12.4184483699301	0.606787	1.99336798652766	10.4250803834025	Decrease
El Salvador	45.2160701322256	0.563775	2.00842743688676	43.2076426953388	Increase
Equatorial Guinea	27.5533366151091	0.657857	1.99336798652766	25.5599686285814	Decrease
Eritrea	25.3528350704439	0.403864	3.20248212242331	22.1503529480206	Decrease
Estonia	9.0865501280101	0.844918	1.99336798652766	7.09318214148244	Decrease
Eswatini	41.7495783278973	0.58546	1.99336798652766	39.7562103413696	Decrease
Ethiopia	18.2473416506891	0.358823	3.20248212242331	15.0448595282658	Decrease
Fiji	24.1279950067673	0.675052	1.99336798652766	22.1346270202396	Increase
Finland	59.8798195977186	0.859831	1.99336798652766	57.886451611191	Increase
France	39.2328999810045	0.838365	1.99336798652766	37.2395319944769	Increase
Gabon	26.815778604079	0.634691	1.99336798652766	24.8224106175514	Decrease
Gambia	38.461282531072	0.409714	3.20248212242331	35.2588004086487	Decrease
Georgia	15.2134570130815	0.789519	1.99336798652766	13.2200890265538	Decrease
Germany	41.4978305145841	0.902957	1.99336798652766	39.5044625280564	Increase
Ghana	33.886364855168	0.56493	2.00260687201645	31.8837579831515	Increase
Greece	41.7600546769729	0.791854	1.99336798652766	39.7666866904453	Increase
Greenland	85.0357153309932	0.82621	1.99336798652766	83.0423473444655	Decrease
Grenada	38.8065586004145	0.668993	1.99336798652766	36.8131906138868	Increase
Guam	79.6027450689851	0.803982	1.99336798652766	77.6093770824574	Decrease
Guatemala	74.9970539565361	0.539972	2.11105433698315	72.885999619553	Increase
Guinea	34.7564075896774	0.336401	3.21376232290074	31.5426452667767	Decrease
Guinea-Bissau	40.5309514434791	0.35311	3.21376232290074	37.3171891205784	Decrease
Guyana	47.1641272227693	0.650812	1.99336798652766	45.1707592362416	Increase
Haiti	49.3545465833488	0.448278	3.20248212242331	46.1520644609255	Increase
Honduras	83.7817756191613	0.513037	2.16360752702404	81.6181680921373	Increase
Hungary	34.3254294073521	0.790755	1.99336798652766	32.3320614208244	Increase
Iceland	41.271263314626	0.876362	1.99336798652766	39.2778953280984	Increase
India	95.500997402339	0.575402	1.99454137669007	93.5064560256489	Increase
Indonesia	7.94397504699332	0.656868	1.99336798652766	5.95060706046567	Increase
Iran (Islamic Republic of)	3.00067502163949	0.697207	1.99336798652766	1.00730703511183	Increase
Iraq	19.6375619326266	0.662626	1.99336798652766	17.6441939460989	Increase
Ireland	93.7823655621871	0.873754	1.99336798652766	91.7889975756595	Increase
Israel	30.3016066406268	0.809012	1.99336798652766	28.3082386540991	Increase
Italy	43.5046078551084	0.805774	1.99336798652766	41.5112398685808	Increase
Jamaica	25.2866402614653	0.683263	1.99336798652766	23.2932722749376	Increase
Japan	97.2116	0.871242	1.99336798652766	95.2182698553124	Increase
Jordan	52.0609286054947	0.725307	1.99336798652766	50.067560618967	Decrease
Kazakhstan	23.5959499755034	0.725144	1.99336798652766	21.6025819889757	Decrease
Kenya	28.1083783240106	0.523768	2.12297312433802	25.9854051996726	Increase
Kiribati	63.2978681406392	0.527187	2.12229902135622	61.175569119283	Decrease
Kuwait	45.6852505477802	0.846651	1.99336798652766	43.6918825612526	Decrease
Kyrgyzstan	7.34791120786143	0.603979	1.99336798652766	5.35454322133378	Decrease
Lao People's Democratic Republic	7.10468719958438	0.489136	2.3036863020655	4.80100089751888	Increase
Latvia	9.37280706146896	0.830664	1.99336798652766	7.37943907494131	Decrease
Lebanon	39.314210639849	0.744746	1.99336798652766	37.3208426533213	Decrease
Lesotho	37.0428252862195	0.510393	2.16360752702404	34.8792177591955	Increase
Liberia	35.0625409105532	0.352442	3.21376232290074	31.8487785876524	Decrease
Libya	9.74371650818144	0.725771	1.99336798652766	7.75034852165378	Increase
Lithuania	5.63113150567121	0.856484	1.99336798652766	3.63776351914355	Decrease
Luxembourg	37.4337047944912	0.884429	1.99336798652766	35.4403368079635	Increase
Madagascar	40.7557994884403	0.400247	3.20248212242331	37.553317366017	Increase
Malawi	24.0808878293328	0.384554	3.20248212242331	20.8784057069095	Increase
Malaysia	23.3330164380824	0.742524	1.99336798652766	21.3396484515547	Increase
Maldives	85.5242365755917	0.650887	1.99336798652766	83.530868589064	Decrease
Mali	57.3293895846007	0.26858	3.21376232290074	54.1156	Decrease
Malta	88.8849472650896	0.801585	1.99336798652766	86.8915792785619	Increase
Marshall Islands	61.643287282003	0.574091	1.99454137669007	59.6487459053129	Decrease
Mauritania	29.5097399121324	0.498945	2.3036863020655	27.2060536100669	Decrease
Mauritius	200.518276021156	0.71826	1.99336798652766	198.524908034628	Increase
Mexico	80.8888106056727	0.664575	1.99336798652766	78.895442619145	Increase
Micronesia (Federated States of)	58.782173713319	0.587535	1.99336798652766	56.7888057267914	Decrease
Monaco	58.1921760041921	0.908263	1.99336798652766	56.1988080176645	Increase
Mongolia	37.3391643358286	0.617622	1.99336798652766	35.345796349301	Decrease
Montenegro	4.70683821052145	0.795801	1.99336798652766	2.71347022399379	Decrease
Morocco	7.64885039170436	0.562698	2.00842743688676	5.64042295481759	Increase
Mozambique	19.7999746959074	0.326463	3.21376232290074	16.5862123730067	Increase
Myanmar	12.4999532177395	0.533901	2.12077	10.3791861681645	Increase
Namibia	42.2378633565832	0.617565	1.99336798652766	40.2444953700556	Decrease
Nauru	67.9236369309046	0.625178	1.99336798652766	65.9302689443769	Decrease
Nepal	119.010041259083	0.433175	3.20248212242331	115.80755913666	Increase
Netherlands	50.8756793529141	0.888464	1.99336798652766	48.8823113663865	Increase
New Zealand	56.3185186411588	0.849442	1.99336798652766	54.3251506546312	Increase
Nicaragua	25.5388101926988	0.523958	2.12297312433802	23.4158370683607	Increase
Niger	32.3106033664563	0.168073	22.2209105422312	10.0896928242252	Decrease
Nigeria	27.0772303561048	0.503391	2.3036863020655	24.7735440540393	Decrease
Niue	85.0055647004859	0.726222	1.99336798652766	83.0121967139582	Increase
North Macedonia	7.58117837940074	0.75063	1.99336798652766	5.58781039287309	Increase
Northern Mariana Islands	60.2820096605702	0.771535	1.99336798652766	58.2886416740425	Decrease
Norway	47.5721114925877	0.916133	1.99336798652766	45.5787435060601	Increase
Oman	20.1436295357986	0.773392	1.99336798652766	18.150261549271	Increase
Pakistan	58.5828878758588	0.504029	2.3036863020655	56.2792015737933	Increase
Palau	60.9324250171368	0.754047	1.99336798652766	58.9390570306091	Decrease
Palestine	87.138805504925	0.631012	1.99336798652766	85.1454375183973	Decrease
Panama	63.2177895338423	0.708865	1.99336798652766	61.2244215473147	Increase
Papua New Guinea	86.9424547729324	0.417797	3.20248212242331	83.7399726505091	Increase
Paraguay	30.0845548633689	0.635718	1.99336798652766	28.0911868768413	Increase
Peru	246.209976788953	0.662054	1.99336798652766	244.216608802425	Increase
Philippines	2.07507107424163	0.651219	1.99336798652766	0.0817030877139691	Decrease
Poland	28.9504078345251	0.812043	1.99336798652766	26.9570398479975	Increase
Portugal	52.2762586929986	0.744152	1.99336798652766	50.282890706471	Increase
Puerto Rico	68.4264974037996	0.825526	1.99336798652766	66.4331294172719	Increase
Qatar	21.8375334670701	0.846861	1.99336798652766	19.8441654805424	Decrease
Republic of Korea	50.4034459416757	0.886675	1.99336798652766	48.4100779551481	Increase
Republic of Moldova	3.06054578019994	0.732215	1.99336798652766	1.06717779367228	Decrease
Romania	34.8748733798352	0.768454	1.99336798652766	32.8815053933075	Decrease
Russian Federation	11.3348375112115	0.808536	1.99336798652766	9.3414695246838	Decrease
Rwanda	24.3388000062208	0.435589	3.20248212242331	21.1363178837975	Decrease
Saint Kitts and Nevis	37.9569282605996	0.754987	1.99336798652766	35.9635602740719	Increase
Saint Lucia	56.1727886632723	0.67251	1.99336798652766	54.1794206767446	Increase
Saint Vincent and the Grenadines	27.8093480941123	0.637196	1.99336798652766	25.8159801075847	Increase
Samoa	58.8538437646879	0.593393	1.99336798652766	56.8604757781603	Decrease
San Marino	9.34353283971816	0.888005	1.99336798652766	7.3501648531905	Decrease
Sao Tome and Principe	87.6078771584319	0.505414	2.3036863020655	85.3041908563664	Decrease
Saudi Arabia	117.116038113903	0.815143	1.99336798652766	115.122670127375	Increase
Senegal	34.2533490259647	0.408054	3.20248212242331	31.0508669035414	Decrease
Serbia	12.928318145829	0.792416	1.99336798652766	10.9349501593014	Decrease
Seychelles	5.44593565980907	0.730151	1.99336798652766	3.45256767328141	Decrease
Sierra Leone	31.5737391082728	0.358666	3.20248212242331	28.3712569858495	Decrease
Singapore	24.6672070481431	0.856098	1.99336798652766	22.6738390616155	Increase
Slovakia	17.3483578275018	0.810611	1.99336798652766	15.3549898409742	Decrease
Slovenia	32.5087807086459	0.842431	1.99336798652766	30.5154127221183	Increase
Solomon Islands	34.8162404749836	0.42936	3.20248212242331	31.6137583525603	Increase
Somalia	24.7283115646792	0.0776881	24.7283115646792	0	Decrease
South Africa	50.1699538889124	0.679627	1.99336798652766	48.1765859023847	Decrease
South Sudan	25.9722124357578	0.278371	3.21376232290074	22.758450112857	Decrease
Spain	80.4279141659142	0.769284	1.99336798652766	78.4345461793866	Increase
Sri Lanka	24.4094974846516	0.701535	1.99336798652766	22.4161294981239	Decrease
Sudan	7.82120380450117	0.54195	2.11105433698315	5.71014946751801	Increase
Suriname	34.6750847308207	0.633666	1.99336798652766	32.6817167442931	Increase
Sweden	54.6720916010611	0.88688	1.99336798652766	52.6787236145335	Increase
Switzerland	36.9208063972606	0.933059	1.99336798652766	34.9274384107329	Increase
Syrian Arab Republic	23.472474798592	0.623004	1.99336798652766	21.4791068120644	Increase
Taiwan (Province of China)	19.8345855023087	0.874747	1.99336798652766	17.8412175157811	Increase
Tajikistan	65.0518931158066	0.541511	2.11105433698315	62.9408387788234	Decrease
Thailand	5.79347695003848	0.682548	1.99336798652766	3.80010896351082	Decrease
Timor-Leste	6.43340829449844	0.444668	3.20248212242331	3.23092617207513	Increase
Togo	36.2526946967798	0.408534	3.20248212242331	33.0502125743564	Decrease
Tokelau	83.0547927468082	0.686426	1.99336798652766	81.0614247602805	Increase
Tonga	42.591815961878	0.62635	1.99336798652766	40.5984479753504	Decrease
Trinidad and Tobago	61.0468816165916	0.768763	1.99336798652766	59.0535136300639	Increase
Tunisia	7.21162027764181	0.682432	1.99336798652766	5.21825229111416	Increase
Turkey	18.1997084687184	0.682161	1.99336798652766	16.2063404821907	Decrease
Turkmenistan	56.0031790755341	0.576621	1.99454137669007	54.0086376988441	Decrease
Tuvalu	27.3052558455686	NA	1.99336798652766	25.3118878590409	Increase
Uganda	25.5194773692406	0.423261	3.20248212242331	22.3169952468173	Decrease
Ukraine	10.4696268511909	0.760774	1.99336798652766	8.47625886466323	Decrease
United Arab Emirates	105.790332248291	0.849318	1.99336798652766	103.796964261764	Decrease
United Kingdom	108.248757101269	0.859	1.99336798652766	106.255389114741	Increase
United Republic of Tanzania	19.594579665092	0.446568	3.20248212242331	16.3920975426687	Decrease
United States Virgin Islands	35.1769647905404	0.821831	1.99336798652766	33.1835968040127	Decrease
United States of America	91.665494642443	0.862448	1.99336798652766	89.6721266559153	Increase
Uruguay	59.5509804042223	0.719283	1.99336798652766	57.5576124176946	Increase
Uzbekistan	17.2246214795705	0.662622	1.99336798652766	15.2312534930428	Decrease
Vanuatu	64.0657964186839	0.473101	2.3036863020655	61.7621101166184	Decrease
Venezuela (Bolivarian Republic of)	36.2071069518754	0.596513	1.99336798652766	34.2137389653478	Increase
Viet Nam	6.88917930546681	0.627934	1.99336798652766	4.89581131893916	Increase
Yemen	6.97210572783819	0.450376	3.20248212242331	3.76962360541488	Increase
Zambia	26.1892727688357	0.505949	2.3036863020655	23.8855864667702	Increase
Zimbabwe	13.7648055676602	0.473819	2.3036863020655	11.4611192655947	Increase
